# Supplementary material for: Identification of the underlying factor structure of the Derriford Appearance Scale 24
Source: PeerJ. 2015 Jul 2;3:e1070. doi: 10.7717/peerj.1070 (PMC4493685; doi:10.7717/peerj.1070)
Supplement: Data S2 [file peerj-03-1070-s002.csv]

Age	Gender	DASaSCORED	DASbSCORED	DAScSCORED	DASdSCORED	DASeSCORED	DASfSCORED	DASgSCORED	DAShSCORED	DASiSCORED	DASjSCORED	DASkSCORED	DASlSCORED	DASmSCORED	DASnSCORED	DASoSCORED	DASpSCORED	DASqSCORED	DASrSCORED	DASsSCORED	DAStSCORED	DASuSCORED	DASvSCORED	DASwSCORED	DASxSCORED
39	1	2	1	1	1	1	3	1	1	2	1	1	4	1	1	1	1	2	2	1	1	1	1	3	1
64	1	1	1	1	2	0	0	1	1	3	2	2	1	2	1	1	1	1	0	1	1	1	1	1	1
66	1	1	3	2	2	0	4	1	1	3	2	1	1	1	1	1	1	1	3	1	1	1	1	1	1
60	1	1	4	0	2	2	1	2	3	4	1	1	1	1	1	1	1	1	1	1	4	1	1	4	1
62	2	2	2	2	2	0	4	2	2	3	2	2	0	2	1	0	0	1	1	1	2	3	1	0	1
41	1	4	4	4	4	0	0	2	3	4	3	3	4	3	3	0	0	3	3	3	3	0	3	4	3
65	2	2	4	2	3	0	0	0	4	0	1	2	0	0	1	0	0	1	0	0	2	0	1	2	0
49	2	1	2	1	1	0	2	2	1	1	1	1	1	1	1	1	1	1	2	1	2	1	1	2	1
66	1	4	4	#NULL!	#NULL!	#NULL!	2	4	#NULL!	4	2	1	2	4	#NULL!	1	3	4	2	#NULL!	4	1	4	4	#NULL!
41	1	2	4	2	3	0	3	2	2	4	4	1	2	1	1	2	3	2	4	3	2	3	2	4	2
48	1	3	4	3	4	2	0	0	4	4	4	2	4	4	3	4	0	2	4	4	4	4	1	0	0
57	1	1	2	0	0	0	0	2	1	4	2	4	1	3	1	1	0	1	2	2	#NULL!	0	1	3	0
49	1	3	1	0	0	0	0	0	2	1	1	1	1	1	1	1	1	1	0	0	1	0	1	1	1
44	1	1	2	1	2	1	1	1	1	2	1	2	0	1	1	1	2	1	0	2	2	1	1	1	3
66	2	1	1	1	1	1	1	3	1	1	2	1	1	1	1	1	1	1	0	1	2	1	1	2	1
59	2	3	4	4	3	4	4	4	3	4	4	4	4	3	4	0	4	3	4	4	3	4	2	4	2
62	2	2	2	1	2	0	0	1	2	3	2	3	2	1	1	1	0	2	1	2	2	1	1	1	1
61	2	2	1	1	1	0	1	0	2	1	2	1	1	1	1	1	1	1	1	1	2	0	1	0	1
53	2	2	1	1	1	1	0	1	2	1	1	2	0	2	1	0	1	1	0	1	1	0	1	1	1
70	1	2	4	1	3	0	0	1	2	4	3	1	0	2	1	0	0	1	0	2	4	0	1	0	1
48	2	2	1	1	2	0	0	2	2	1	2	1	1	1	1	0	0	2	0	0	2	0	1	0	0
44	1	2	3	2	3	2	3	4	2	3	3	3	3	3	3	0	3	3	3	3	3	0	2	3	4
39	1	#NULL!	#NULL!	3	4	1	4	2	2	4	4	3	4	4	3	4	3	4	4	3	4	4	1	4	3
51	2	2	1	2	3	0	0	1	1	1	1	1	1	1	2	0	0	2	1	1	#NULL!	0	1	0	1
18	2	2	2	2	1	1	1	1	3	1	1	1	2	1	1	1	1	1	1	1	2	2	1	1	0
25	2	1	1	2	2	1	0	0	2	2	2	3	1	2	1	1	1	1	1	2	1	1	1	3	1
19	2	4	3	2	4	1	4	2	2	4	3	3	3	1	3	2	3	2	4	3	2	2	3	4	1
37	2	2	1	0	0	0	0	0	1	1	4	1	0	0	1	1	1	1	0	1	1	1	1	1	1
25	2	1	2	1	1	1	1	1	2	2	1	1	1	1	1	1	1	1	2	1	2	1	1	1	1
44	2	2	1	2	2	1	3	2	2	2	3	2	1	2	1	0	0	1	0	1	1	2	1	2	2
62	1	2	2	2	3	2	3	2	2	3	3	3	4	3	2	2	3	3	3	2	2	3	3	2	4
81	1	2	1	0	0	0	0	0	3	1	1	1	0	1	1	0	0	1	0	1	2	0	1	0	1
23	1	2	2	2	2	1	4	2	2	2	3	2	4	3	2	0	2	2	3	2	2	1	1	2	1
35	1	3	1	1	4	2	2	2	4	2	4	2	0	2	1	1	2	1	4	4	2	2	1	4	0
52	2	2	1	1	1	1	0	1	2	1	2	2	2	1	1	1	2	2	2	1	2	2	1	3	1
38	2	4	4	4	4	4	2	#NULL!	4	4	4	4	1	1	2	1	2	3	1	2	3	2	3	#NULL!	2
28	2	2	4	3	4	3	0	0	2	3	3	3	0	4	3	0	0	3	0	2	3	3	2	3	0
19	1	2	2	0	0	1	1	1	1	1	2	3	0	3	1	1	4	3	0	3	2	1	1	2	1
22	1	3	3	1	3	2	2	3	2	3	2	3	2	2	2	1	1	2	3	2	3	1	1	4	1
32	2	2	1	0	0	0	0	0	2	0	1	1	0	1	1	0	0	2	0	0	2	0	1	0	0
29	2	3	1	2	2	2	1	2	3	2	2	2	3	3	2	0	1	1	0	2	2	4	1	4	1
17	1	3	2	2	2	2	3	2	2	3	2	3	0	2	2	0	2	3	0	2	2	0	1	3	1
18	1	1	2	1	1	1	2	1	1	2	1	2	1	1	1	1	1	1	1	1	1	1	1	2	1
22	1	3	3	2	3	3	0	3	2	4	3	3	0	3	3	0	0	1	0	4	3	1	2	4	1
25	1	2	2	2	2	2	0	2	2	2	2	3	0	1	2	0	0	2	0	0	2	0	1	3	1
27	1	3	3	2	3	1	2	2	3	4	3	4	4	3	3	0	1	2	0	3	2	0	1	4	2
74	1	1	2	1	1	0	0	0	4	4	2	2	1	1	1	0	0	4	0	2	3	0	1	0	1
63	2	2	1	0	1	0	0	0	3	1	1	1	1	1	1	0	0	1	0	1	2	1	1	1	1
75	2	1	1	0	0	0	0	0	1	0	1	1	1	1	1	0	0	1	1	1	1	0	1	1	1
60	2	2	2	2	2	3	2	2	3	3	3	3	0	3	2	1	0	2	0	2	2	3	2	2	3
79	1	3	4	4	4	0	3	2	2	4	4	4	4	4	3	1	0	3	2	3	2	0	2	4	4
60	2	2	3	1	2	1	2	1	1	2	1	2	1	3	1	1	0	1	2	2	2	1	1	2	1
28	2	3	4	4	4	0	4	3	4	3	4	3	4	3	3	2	4	2	4	3	3	4	3	4	2
71	1	2	4	2	2	0	2	1	1	3	3	2	0	3	2	1	0	1	4	2	2	0	1	0	1
66	1	2	3	2	3	#NULL!	4	0	2	3	3	2	3	2	2	0	#NULL!	2	4	1	3	3	2	2	0
30	2	1	3	3	3	2	4	4	1	3	3	2	4	2	2	1	1	2	3	1	2	2	1	2	1
39	1	4	3	1	4	2	4	1	2	4	2	3	4	2	4	0	0	2	0	3	4	4	1	2	2
78	1	2	1	1	3	0	0	1	1	3	3	2	2	1	1	0	0	2	1	1	1	0	1	0	1
76	1	3	1	2	0	0	0	1	1	2	2	1	3	1	1	0	0	2	0	1	1	0	1	0	1
47	1	3	1	1	0	0	4	2	2	3	2	1	0	1	2	0	0	1	3	3	2	3	1	2	1
27	2	1	2	2	3	4	3	2	2	4	3	4	4	1	1	1	2	3	2	3	2	3	3	4	#NULL!
56	1	4	1	4	4	4	1	1	1	2	3	4	2	1	1	4	4	1	1	1	1	1	1	1	1
50	1	2	3	3	4	3	0	1	1	4	4	4	0	4	1	1	0	2	0	4	3	2	2	0	4
47	1	2	2	1	2	1	2	2	#NULL!	3	2	2	4	3	1	2	2	1	3	2	1	2	1	1	1
27	2	1	3	2	3	1	3	2	1	3	3	2	3	1	1	1	2	1	2	2	2	2	1	3	1
53	1	2	1	1	1	2	2	1	2	2	2	1	2	1	1	1	2	1	2	1	1	2	3	1	1
999	1	2	1	2	1	1	3	0	3	4	2	1	1	2	2	1	1	1	0	0	2	1	1	2	0
28	2	2	2	2	2	1	4	2	3	3	4	2	3	2	3	2	3	2	4	2	3	1	1	4	2
36	1	3	4	2	3	3	3	2	3	4	3	4	0	3	3	1	0	3	2	3	3	2	2	4	3
53	1	2	3	2	2	2	0	2	3	2	2	2	4	2	2	2	0	2	3	2	3	2	2	2	2
38	2	2	1	1	1	4	1	1	1	1	1	2	1	1	1	1	1	1	1	1	1	1	1	1	1
50	1	2	3	2	4	0	1	2	2	4	4	2	4	2	4	0	1	2	4	2	3	2	1	2	1
35	2	2	2	1	1	1	1	2	1	3	2	4	3	3	1	1	1	1	1	1	2	1	1	1	1
57	1	4	3	2	2	0	0	2	3	3	2	2	4	3	2	4	0	3	3	0	2	3	2	4	2
74	1	2	1	0	2	0	0	0	4	0	1	1	0	0	1	0	0	2	0	0	3	0	2	0	0
55	1	2	3	2	3	1	4	4	3	4	2	2	4	1	1	2	4	1	4	1	2	1	1	3	1
56	2	2	2	1	1	1	2	1	1	2	2	1	1	1	1	1	1	2	1	2	2	1	1	2	1
38	1	2	2	1	0	2	1	1	2	2	2	1	2	1	1	1	2	2	1	2	2	2	1	3	1
50	2	2	1	1	1	1	0	0	1	2	2	1	1	1	1	1	1	1	1	1	1	1	1	2	1
39	1	3	2	2	3	2	2	3	2	2	2	2	3	2	2	0	0	2	0	2	2	0	2	2	1
27	1	3	3	2	2	0	0	3	3	3	2	3	0	2	3	0	0	2	4	0	4	4	2	3	0
19	2	3	3	1	3	0	4	4	1	4	4	1	1	3	2	0	3	4	1	0	2	1	2	4	1
41	1	3	3	2	2	1	2	1	2	4	2	2	1	1	1	1	1	3	1	4	2	4	1	3	2
45	1	2	1	1	1	0	1	1	1	2	2	1	1	1	1	1	1	1	0	1	1	1	1	1	1
19	1	3	2	2	2	1	3	2	1	3	2	2	1	1	2	0	1	2	3	2	3	2	1	4	1
75	2	1	1	0	1	1	1	0	1	0	1	#NULL!	1	1	1	1	1	1	1	1	1	1	1	1	1
48	1	3	2	2	2	2	3	2	3	2	3	2	2	2	2	1	1	2	#NULL!	3	4	2	1	3	1
21	999	2	1	0	0	3	0	0	2	1	1	1	1	1	1	1	1	1	2	1	1	0	1	1	1
64	1	2	3	1	2	2	2	2	2	2	2	3	3	3	2	1	2	1	1	2	2	2	1	3	2
70	2	2	1	0	1	0	1	0	4	0	1	1	0	2	1	0	0	1	0	1	#NULL!	0	1	0	0
21	1	2	1	2	3	2	1	2	1	3	2	1	4	2	1	1	1	2	3	3	3	1	1	4	1
40	2	1	1	1	1	1	1	1	1	2	2	2	1	1	1	1	1	2	1	1	1	1	1	1	1
36	1	3	3	2	3	0	4	3	4	2	2	2	2	2	2	4	0	3	3	4	3	2	2	3	2
18	1	3	1	1	2	0	1	1	2	2	2	2	3	2	4	0	2	3	2	2	2	4	1	2	1
25	1	2	1	0	1	1	2	1	1	2	1	3	4	1	1	1	1	1	3	1	3	1	1	2	1
36	2	2	3	2	3	2	2	2	2	3	2	2	1	2	1	1	2	2	1	2	2	0	1	4	2
31	2	1	2	2	2	2	3	2	4	2	2	2	4	2	1	0	2	1	2	1	2	3	1	3	1
68	1	3	4	2	3	2	0	1	4	4	2	2	4	2	1	4	0	1	4	3	4	3	2	0	1
57	1	2	2	2	2	1	3	2	2	2	2	2	3	2	1	3	3	2	3	2	2	1	1	2	1
43	2	2	1	1	1	1	1	1	2	3	2	3	1	1	1	1	1	2	0	1	1	1	1	2	1
41	2	1	2	1	1	1	3	2	1	3	1	2	1	1	1	0	1	2	3	2	1	1	1	2	1
56	1	3	4	2	3	1	3	1	3	4	4	2	0	0	1	0	2	2	4	2	3	0	1	0	1
47	2	3	2	2	2	1	4	1	2	3	2	2	4	1	2	3	1	2	0	2	3	3	1	0	1
47	2	2	#NULL!	3	1	0	0	2	4	4	2	1	4	4	3	0	0	2	0	0	3	0	3	3	4
89	1	1	2	1	2	0	1	1	2	2	1	1	0	0	2	0	0	2	2	0	2	0	2	0	0
61	2	2	2	2	2	0	0	2	4	3	2	1	0	4	2	0	0	2	0	0	2	0	1	2	1
37	2	1	1	1	1	0	1	2	2	1	4	1	1	1	1	1	1	1	1	1	1	1	1	1	1
72	2	#NULL!	#NULL!	#NULL!	#NULL!	#NULL!	#NULL!	#NULL!	#NULL!	#NULL!	#NULL!	#NULL!	#NULL!	#NULL!	#NULL!	#NULL!	#NULL!	#NULL!	#NULL!	#NULL!	#NULL!	#NULL!	#NULL!	#NULL!	#NULL!
37	1	4	3	2	0	1	4	1	3	4	2	2	4	1	1	2	3	2	3	3	3	2	2	2	1
63	2	1	1	0	2	4	0	0	3	2	3	1	0	1	1	0	0	1	4	0	1	0	1	1	0
39	2	2	3	2	3	1	1	2	1	3	3	2	1	1	2	1	1	2	0	2	1	1	1	2	1
35	2	2	3	3	3	2	2	3	2	4	3	2	1	3	3	2	4	1	2	2	2	2	1	4	2
28	2	#NULL!	#NULL!	#NULL!	#NULL!	2	1	1	1	2	4	2	2	1	1	1	2	2	4	2	3	1	1	1	1
42	1	2	4	3	3	0	0	4	1	4	4	1	0	4	3	0	0	2	0	0	2	3	1	4	0
999	1	2	1	1	2	#NULL!	3	1	1	3	2	1	0	1	1	2	0	1	0	2	1	4	1	4	1
32	1	3	4	3	4	2	4	2	3	4	3	3	4	3	4	3	4	4	4	4	2	4	2	4	2
68	1	3	1	2	1	1	0	1	1	1	2	1	4	2	1	0	0	1	2	1	1	1	1	0	1
53	2	1	1	1	3	1	3	2	1	2	1	2	0	2	1	1	0	1	1	2	2	1	1	1	3
74	2	2	1	1	1	0	0	2	3	2	1	2	1	1	1	0	0	3	0	1	2	0	1	1	1
56	1	2	3	3	4	0	0	3	4	4	3	3	0	3	3	2	0	2	2	3	3	3	2	3	3
61	1	2	2	1	3	0	2	1	3	2	2	1	1	2	1	1	0	1	2	2	2	2	1	2	1
65	2	2	1	2	1	0	0	2	2	1	1	1	0	1	2	0	0	2	0	3	3	0	1	1	4
84	2	2	1	1	2	0	0	2	1	2	1	1	0	2	2	0	0	1	0	0	2	0	1	2	3
78	2	2	2	2	3	0	4	2	2	2	3	2	1	3	3	1	#NULL!	1	2	2	2	1	2	1	2
65	2	1	3	3	1	0	4	0	1	3	4	3	1	3	1	0	4	3	4	3	1	4	1	1	1
69	2	1	1	1	1	1	1	2	1	2	2	1	1	1	1	1	1	1	1	1	1	1	1	1	1
57	2	2	2	2	2	0	2	0	2	2	2	#NULL!	0	2	2	1	3	2	0	3	3	1	1	0	2
68	2	1	1	1	1	0	1	1	2	1	1	1	1	1	1	0	0	1	1	1	2	0	1	1	1
63	1	3	4	3	4	3	0	3	4	4	4	3	0	3	3	0	1	2	0	0	4	0	3	3	3
65	2	3	1	0	1	1	1	2	2	0	2	1	0	1	1	0	0	1	0	0	1	0	1	2	0
71	2	3	2	2	2	0	2	2	3	2	3	1	1	3	2	1	3	2	1	2	3	1	1	2	1
63	2	2	2	1	1	0	1	2	2	1	1	1	1	1	1	1	2	1	0	1	1	1	1	1	1
56	999	2	3	2	3	2	3	1	2	2	2	2	3	1	1	1	0	2	3	1	2	1	1	2	1
32	2	1	1	1	0	0	3	1	1	2	1	1	1	0	1	0	0	1	0	0	1	0	1	1	0
70	2	2	1	1	1	1	0	1	2	1	1	2	0	2	1	1	0	1	1	1	1	1	1	1	0
51	2	4	1	1	4	0	1	1	2	4	3	4	1	4	1	1	0	2	0	2	2	1	1	4	1
62	2	1	1	1	#NULL!	1	1	1	2	1	3	1	1	3	1	1	1	2	0	1	1	1	1	1	1
76	2	1	1	1	1	0	1	1	1	2	1	1	0	1	1	1	0	1	0	1	2	1	1	1	1
66	1	2	2	1	2	0	0	1	2	2	1	1	0	1	1	1	0	2	0	1	2	0	1	0	1
60	1	2	1	2	2	2	1	2	1	3	3	2	3	2	2	1	0	1	0	2	1	2	1	2	1
35	1	3	3	4	4	0	2	2	2	4	3	4	1	2	2	1	0	1	3	4	4	2	1	4	1
48	1	2	2	1	0	1	2	2	2	4	2	2	4	2	1	3	0	2	0	1	1	1	1	3	1
56	1	2	3	2	4	1	4	1	2	3	3	1	4	2	3	1	0	2	1	2	4	2	2	4	3
55	1	2	3	2	3	2	3	2	2	2	2	2	0	0	1	0	0	1	0	3	4	0	1	2	2
25	1	3	3	2	2	1	2	3	2	4	2	3	1	1	2	1	1	2	0	1	#NULL!	1	1	4	1
37	2	4	2	1	2	0	1	3	4	4	2	1	0	1	3	0	0	3	0	2	3	1	1	4	1
57	2	1	2	1	2	0	1	0	1	1	1	1	1	1	1	1	1	1	1	1	1	1	1	1	1
79	2	1	1	0	1	0	0	0	1	#NULL!	1	1	1	2	1	1	1	1	1	0	1	1	1	0	1
57	2	1	1	0	1	1	1	0	1	0	1	1	1	1	1	1	1	1	1	1	1	1	1	1	1
59	1	2	1	2	2	2	3	1	1	2	2	2	1	1	1	1	0	1	2	2	2	1	2	0	1
21	2	2	2	2	0	2	0	1	3	2	2	2	0	3	2	0	2	2	0	2	3	3	2	2	2
67	2	2	2	2	2	2	1	2	2	3	2	2	0	2	2	0	0	2	0	3	2	0	#NULL!	1	3
49	2	2	1	2	1	1	2	1	1	2	1	2	1	1	1	1	1	1	2	1	2	1	1	2	1
26	2	2	2	1	2	1	4	3	2	4	2	3	3	1	2	0	2	2	1	2	2	4	1	2	1
40	2	3	3	3	4	4	4	3	3	3	4	3	4	4	2	2	4	2	3	3	2	1	2	4	1
46	2	2	2	1	2	1	3	0	2	3	2	2	4	0	1	1	2	1	2	1	3	1	1	0	1
60	2	1	1	0	0	0	1	0	1	0	1	1	1	1	1	1	1	1	1	1	1	1	1	1	1
46	2	1	1	0	2	0	2	3	2	1	1	4	4	1	1	1	4	1	0	1	2	1	2	3	1
21	2	1	1	2	3	1	2	3	1	4	1	4	1	1	1	1	1	1	2	2	1	1	1	4	1
87	2	1	1	1	1	0	0	1	2	1	2	1	1	1	1	0	0	1	0	0	2	0	1	0	0
69	1	#NULL!	#NULL!	#NULL!	#NULL!	#NULL!	#NULL!	#NULL!	#NULL!	#NULL!	#NULL!	#NULL!	#NULL!	#NULL!	#NULL!	#NULL!	#NULL!	#NULL!	#NULL!	#NULL!	#NULL!	#NULL!	#NULL!	#NULL!	#NULL!
33	2	1	1	1	1	1	2	1	2	1	2	2	1	1	1	1	1	1	1	2	2	1	1	1	1
25	2	2	3	1	1	2	3	1	2	2	3	2	1	1	1	1	1	1	1	1	1	1	1	2	1
28	1	2	3	2	4	2	4	2	2	3	3	3	4	2	2	2	0	2	3	2	2	2	1	2	1
20	1	2	2	1	1	2	2	0	1	1	2	1	4	1	1	1	1	2	1	1	1	0	4	0	1
45	2	2	1	0	3	0	0	2	2	2	2	2	0	3	1	0	0	2	0	0	2	0	2	0	1
21	1	3	3	3	2	1	4	0	3	4	3	3	3	4	2	2	2	2	3	2	3	3	1	4	1
45	1	4	3	2	4	1	3	3	2	3	3	2	3	4	3	0	3	4	4	2	2	0	2	2	2
60	2	2	1	1	1	1	1	1	2	2	1	2	1	1	1	1	1	1	1	2	1	1	1	2	1
37	1	1	2	1	2	1	2	1	1	2	1	2	4	1	1	1	1	1	2	1	2	1	1	2	1
37	2	2	3	3	3	1	2	0	3	2	2	2	1	3	3	3	2	3	2	2	2	3	2	2	3
39	2	4	4	2	2	0	4	2	3	3	2	3	3	1	2	0	3	2	4	1	3	0	1	2	1
60	2	1	1	0	1	1	1	1	1	0	1	1	1	3	1	0	1	1	1	2	1	0	1	1	1
85	2	3	1	1	1	0	0	1	1	1	1	1	3	0	1	1	0	2	0	1	1	0	3	0	1
58	1	1	1	0	0	0	0	1	#NULL!	1	1	1	1	1	1	1	0	1	1	1	1	1	1	1	1
56	1	2	1	1	2	1	2	1	2	1	1	3	4	1	1	1	0	2	3	1	1	1	1	0	1
31	2	1	1	0	1	0	1	1	1	0	1	1	0	0	1	1	1	1	0	1	1	0	1	1	1
74	2	1	1	0	2	0	0	1	#NULL!	1	1	1	0	1	1	1	0	1	0	0	1	0	1	1	1
75	2	2	1	0	1	0	0	2	2	1	2	1	1	1	3	0	0	1	1	0	1	3	1	0	1
74	2	1	1	0	1	0	0	1	4	1	1	1	0	1	1	0	0	1	0	1	2	0	1	0	1
56	2	1	1	2	1	0	1	2	2	2	1	1	1	1	1	1	1	1	0	1	1	1	1	0	1
57	2	2	1	0	1	0	1	1	2	1	3	1	1	1	1	1	0	1	0	1	2	1	1	0	1
69	1	2	1	2	0	0	0	1	4	2	1	2	0	2	2	0	0	2	0	0	3	0	2	2	3
51	1	2	1	0	1	0	1	3	2	1	2	1	2	1	1	1	1	1	0	1	2	1	1	0	1
38	1	2	1	1	2	1	2	1	3	2	2	1	4	1	1	1	1	1	2	1	1	1	1	1	1
37	2	1	1	1	1	2	1	1	4	1	1	1	1	1	1	1	1	1	1	1	1	1	1	1	1
65	1	2	2	2	0	0	0	1	3	2	1	4	0	3	1	0	0	1	3	1	1	0	1	1	1
78	2	2	1	1	1	1	3	1	1	1	1	1	0	1	1	0	2	1	0	0	2	0	1	0	3
46	2	2	1	0	0	1	0	2	2	1	1	1	1	1	1	1	1	1	1	2	2	1	1	1	1
89	2	1	1	0	1	#NULL!	#NULL!	2	#NULL!	1	1	1	0	1	1	1	1	1	0	1	1	1	1	0	1
74	2	2	1	0	1	0	0	1	#NULL!	0	1	1	1	1	1	1	0	1	0	1	1	1	1	1	1
43	2	1	2	1	2	1	2	1	1	3	2	1	1	1	1	1	1	1	1	1	2	1	1	1	1
999	999	1	2	0	1	0	2	0	2	3	2	1	1	1	1	0	0	1	3	0	2	1	1	2	0
74	2	2	1	1	2	0	0	1	1	2	1	1	2	2	1	1	0	2	1	1	2	1	1	2	1
57	2	2	2	2	2	0	2	2	1	2	2	2	2	0	1	1	1	1	2	2	2	1	1	1	1
38	2	1	1	1	1	1	2	2	1	2	1	1	1	1	1	1	1	1	1	1	1	1	1	1	1
76	2	1	1	1	1	0	1	1	1	1	1	1	#NULL!	1	1	1	0	1	0	1	1	1	1	1	1
25	1	2	2	1	1	1	3	2	1	2	1	1	4	2	1	1	3	1	3	1	1	1	1	2	1
77	2	2	2	2	2	0	3	1	2	1	2	1	4	3	2	1	0	2	3	1	2	1	1	0	1
59	1	2	1	0	1	0	0	1	1	1	4	1	2	1	1	1	0	1	1	1	1	2	1	1	1
70	2	3	1	1	1	0	0	1	2	1	3	1	1	0	1	1	1	1	1	1	2	1	1	1	1
63	2	2	3	2	3	0	0	1	2	1	3	2	1	4	3	1	0	2	1	3	3	0	1	1	1
34	2	1	1	3	3	0	1	1	1	1	1	1	1	1	1	1	1	1	1	1	1	1	1	1	1
55	2	1	1	1	2	0	1	1	2	2	1	1	0	2	2	1	0	1	1	2	2	3	1	1	1
61	1	1	2	1	4	0	0	1	3	4	2	4	0	4	2	1	0	2	4	4	3	#NULL!	1	1	1
47	2	1	1	1	1	1	1	4	2	2	3	1	1	4	2	1	2	1	1	2	2	1	1	3	1
69	1	2	1	1	2	1	1	0	1	3	1	#NULL!	0	1	1	0	1	2	0	0	1	0	1	1	0
29	1	3	3	2	3	1	3	2	2	3	3	3	2	3	2	1	3	1	4	3	3	2	1	2	1
57	1	4	4	3	2	2	2	2	3	4	2	4	4	2	2	4	0	2	4	3	2	2	1	3	1
49	1	3	3	4	4	0	4	3	3	3	4	3	4	3	3	3	0	3	4	3	2	4	3	3	3
47	1	2	3	2	4	3	4	4	2	4	3	4	4	2	4	1	3	4	4	4	3	2	2	4	2
43	1	2	2	2	3	2	4	2	1	4	2	4	4	3	2	1	4	2	4	2	3	1	1	3	1
46	1	2	2	2	2	2	4	1	2	4	4	1	3	2	2	2	0	2	4	3	3	3	1	4	2
47	999	2	2	1	2	1	1	0	2	2	1	2	0	1	1	0	2	1	0	1	1	1	1	1	1
36	1	3	3	2	3	2	3	3	3	4	2	2	1	3	2	2	3	2	3	2	3	3	2	3	2
66	2	1	1	0	0	0	1	1	1	1	1	1	1	1	1	1	1	1	0	1	1	1	1	1	1
34	2	1	2	2	2	1	1	1	1	4	1	1	1	1	1	1	1	2	1	2	1	1	1	4	1
54	1	2	2	2	2	2	3	1	2	4	2	2	4	2	2	0	4	2	3	1	2	2	1	4	1
73	1	3	2	2	3	0	1	#NULL!	3	2	3	2	1	4	1	0	0	2	2	1	1	0	1	3	1
34	1	3	3	2	4	0	0	3	3	4	2	3	0	0	3	0	0	2	0	3	3	0	1	3	1
79	1	2	1	0	0	0	0	0	#NULL!	0	1	1	0	0	1	0	0	1	0	0	1	0	1	2	0
82	1	2	1	1	2	1	1	0	#NULL!	#NULL!	#NULL!	1	4	1	1	1	0	2	1	1	1	0	1	0	1
25	2	3	2	0	4	0	2	0	2	4	3	4	4	3	1	0	2	3	#NULL!	3	4	0	1	4	1
78	1	1	2	1	1	1	#NULL!	#NULL!	#NULL!	#NULL!	#NULL!	1	#NULL!	0	1	1	#NULL!	1	1	#NULL!	2	#NULL!	#NULL!	#NULL!	1
25	2	3	1	2	3	2	3	#NULL!	2	2	4	2	3	2	1	1	0	1	1	1	2	0	1	1	0
19	2	2	2	1	1	1	1	1	2	2	1	3	2	1	1	0	1	3	0	1	2	2	1	2	1
39	1	2	3	2	2	2	4	1	2	4	3	4	4	3	2	4	4	2	4	3	3	4	1	3	1
43	1	2	3	2	3	2	2	2	1	2	2	2	3	3	1	2	1	2	4	1	1	2	2	3	1
56	999	1	1	0	0	1	0	0	1	2	2	1	1	2	1	1	1	1	0	2	1	1	1	1	1
999	999	3	1	0	0	2	4	2	4	3	1	2	2	2	3	0	3	2	3	3	3	0	1	3	0
69	2	2	2	2	2	0	0	0	4	1	2	1	0	1	1	1	0	1	0	1	2	0	1	0	1
62	1	1	2	1	3	1	0	1	1	2	1	1	0	1	1	1	0	1	0	1	2	1	1	1	1
47	1	3	4	0	4	0	0	#NULL!	4	4	2	4	4	3	1	0	0	4	3	0	4	0	2	4	0
54	2	2	3	1	3	1	0	1	2	2	2	2	0	2	2	0	2	2	0	2	2	0	1	2	1
999	999	2	2	1	1	0	4	2	2	4	2	1	4	1	1	1	0	1	3	1	2	0	1	0	1
29	1	2	3	2	3	1	2	1	2	2	1	2	4	2	1	1	1	2	0	1	2	1	1	2	1
21	1	2	3	2	3	2	3	3	2	4	2	3	1	2	2	0	3	3	3	3	3	0	2	4	2
43	1	2	3	2	3	1	3	0	3	3	2	1	4	0	2	0	0	2	3	0	3	3	1	4	0
73	1	2	1	0	1	0	1	1	1	1	1	1	1	2	1	0	0	1	0	1	2	0	1	1	1
999	999	1	2	2	3	2	4	2	3	3	3	2	2	2	2	3	2	2	3	3	2	2	2	3	2
73	1	2	1	0	0	0	0	0	2	0	1	1	0	3	1	0	0	1	0	0	1	0	1	0	0
999	999	4	2	2	3	3	4	2	3	4	3	4	2	3	3	2	0	2	3	3	3	4	2	4	2
65	1	2	4	2	3	0	0	2	2	3	2	3	4	1	2	1	0	2	0	2	2	2	1	3	1
49	1	2	3	0	0	0	0	1	4	2	2	2	0	2	1	3	0	2	2	2	4	0	2	0	2
20	1	2	1	1	1	0	1	1	2	2	1	2	0	1	1	0	0	1	0	2	2	0	1	2	0
50	1	2	4	3	4	0	4	1	3	4	4	2	4	3	1	3	0	2	4	3	2	3	3	4	1
35	1	4	4	3	4	3	4	2	3	4	4	4	4	3	4	4	3	4	4	4	2	4	3	4	3
21	2	2	1	1	1	1	1	1	1	1	1	1	1	1	1	1	1	1	0	1	1	1	1	2	1
19	1	2	4	3	4	0	4	2	2	4	3	4	4	3	3	0	3	2	4	4	2	4	1	4	2
57	2	2	2	1	2	2	0	1	1	3	2	2	0	1	1	0	0	2	0	2	2	0	1	2	1
48	1	2	3	1	3	1	0	1	1	2	2	1	0	0	1	0	0	1	0	1	1	0	1	1	1
18	2	3	3	0	2	2	4	0	2	4	3	3	4	1	1	0	3	2	4	3	3	4	1	0	1
67	2	2	3	1	4	0	0	0	1	4	2	2	0	2	1	0	0	2	3	3	4	0	1	1	1
72	999	2	1	1	2	1	1	1	2	1	2	1	1	1	1	0	2	2	2	1	4	1	2	#NULL!	3
26	1	3	1	0	1	1	1	0	1	2	1	1	1	1	1	1	1	1	0	1	1	1	1	1	1
66	999	2	4	4	3	0	0	2	2	4	4	1	0	0	4	0	0	4	0	1	1	0	2	4	1
66	2	3	2	1	2	2	3	3	1	3	1	1	0	4	2	0	4	3	0	2	1	1	1	3	0
42	2	1	3	1	1	1	4	1	2	4	1	1	1	1	1	0	1	1	2	1	#NULL!	0	1	1	1
59	1	2	3	2	2	0	4	1	2	3	3	1	3	3	2	0	0	2	4	2	2	0	1	0	1
61	2	2	2	2	2	0	3	2	2	4	3	3	1	1	2	1	1	1	0	2	2	2	1	1	1
66	1	2	4	1	3	3	1	2	2	4	1	4	0	2	2	0	3	3	0	3	2	2	1	4	1
39	2	2	1	1	1	1	1	2	2	2	1	1	1	1	1	1	0	1	0	1	2	1	1	1	1
64	1	2	4	1	2	1	4	2	2	2	1	3	4	2	2	0	0	2	4	4	3	0	1	3	3
60	999	2	1	2	2	0	1	1	2	1	2	1	3	1	1	1	2	2	0	2	2	1	1	2	1
87	1	3	4	1	2	0	0	1	1	4	1	3	4	1	1	0	0	3	0	4	2	0	1	2	1
24	1	3	1	0	2	2	2	0	1	2	2	2	0	1	1	1	2	2	2	1	1	1	1	2	1
51	1	2	2	1	1	1	1	2	2	2	1	2	3	1	2	0	1	1	2	2	3	0	1	1	1
56	1	2	#NULL!	1	1	0	0	0	#NULL!	2	1	1	4	3	1	0	0	1	0	2	1	0	1	2	2
27	1	2	4	0	2	0	4	0	4	4	1	4	4	4	3	4	0	2	4	4	4	2	1	0	0
45	1	3	3	2	2	2	4	1	2	3	3	2	4	1	2	2	2	2	3	2	2	2	1	2	0
88	2	2	1	1	2	#NULL!	#NULL!	#NULL!	#NULL!	#NULL!	#NULL!	#NULL!	#NULL!	#NULL!	#NULL!	#NULL!	#NULL!	#NULL!	#NULL!	#NULL!	#NULL!	#NULL!	#NULL!	#NULL!	#NULL!
22	1	4	4	#NULL!	4	#NULL!	4	4	#NULL!	1	4	#NULL!	4	0	4	4	1	4	4	4	4	2	2	4	2
37	1	2	1	1	1	1	1	1	2	1	1	1	1	1	1	2	1	1	1	1	1	2	1	1	1
69	1	1	1	1	1	1	2	1	1	1	1	1	1	1	1	1	1	1	1	2	1	0	1	2	1
35	2	4	3	2	3	3	3	2	2	4	2	1	0	3	3	0	0	4	0	3	1	0	4	2	4
62	2	3	2	1	2	0	3	2	2	2	2	3	0	1	2	1	1	1	4	2	2	2	1	2	1
70	2	1	1	0	0	1	1	0	1	1	1	1	0	1	1	0	1	1	1	1	1	1	1	1	2
49	1	4	2	1	2	0	2	1	3	2	3	3	0	1	2	4	0	2	2	3	3	0	1	0	0
48	1	2	3	2	4	2	2	3	3	4	3	4	1	3	3	1	0	3	0	2	2	0	1	4	2
61	1	3	2	2	2	0	2	2	3	3	2	2	2	2	3	1	0	2	2	2	3	1	1	4	0
42	1	1	1	1	1	1	3	2	2	4	2	3	1	4	1	1	3	1	4	3	2	2	1	2	1
59	1	3	2	1	0	0	0	1	2	2	1	1	4	1	1	0	0	2	0	1	2	0	1	2	1
51	1	2	3	2	3	2	3	0	2	3	2	4	4	1	1	2	0	2	2	2	3	4	1	0	1
36	1	3	3	2	2	1	3	2	2	3	3	3	4	1	2	#NULL!	1	2	3	2	1	4	1	3	1
42	1	2	3	2	2	1	3	1	2	4	2	1	3	3	2	2	4	2	3	2	2	2	1	1	1
56	1	1	3	2	2	1	3	3	3	3	3	2	0	2	1	0	0	1	0	2	2	3	1	2	0
48	1	2	1	0	1	0	3	3	2	4	#NULL!	1	3	4	3	0	0	2	4	2	3	0	1	4	2
71	999	1	1	1	1	1	0	1	2	3	2	2	1	1	1	1	0	1	2	1	2	0	1	1	1
47	1	2	3	2	3	2	4	2	3	3	1	3	3	4	3	3	3	3	4	4	2	3	2	3	2
73	1	1	1	1	1	0	1	0	1	2	1	1	0	1	1	0	1	1	2	1	1	0	1	2	0
41	2	1	1	1	1	0	2	2	1	3	1	4	4	2	1	0	0	1	0	1	1	4	1	2	1
29	1	3	3	2	3	2	4	1	3	4	3	3	4	2	1	0	0	2	3	1	3	0	1	3	1
50	2	1	2	2	2	0	1	2	4	0	1	2	2	1	1	1	2	2	2	3	1	1	1	1	1
33	2	4	4	4	4	4	4	3	4	0	4	4	4	4	4	4	2	4	4	4	4	4	4	4	4
64	1	2	1	1	1	1	0	0	1	1	1	1	1	1	1	1	0	1	0	1	1	1	1	0	1
41	2	1	2	2	1	2	1	1	1	2	2	1	1	1	1	1	1	1	0	1	2	1	1	1	1
50	1	2	1	1	3	1	2	1	2	3	2	2	4	1	1	1	2	2	3	2	2	1	1	2	1
34	1	4	3	3	4	4	4	3	2	4	4	4	4	2	4	0	0	4	4	4	2	0	3	0	3
39	1	4	3	3	4	0	4	2	2	4	3	4	4	2	2	2	0	3	4	4	4	4	2	2	2
19	2	2	3	2	3	2	4	3	3	4	4	4	2	1	3	0	3	2	4	2	2	2	1	4	1
47	2	2	1	1	3	0	0	0	1	2	2	2	2	2	1	0	2	1	0	1	2	0	1	1	2
20	1	3	3	2	2	2	3	0	2	4	2	1	3	2	2	0	0	2	3	2	3	0	1	0	1
51	2	1	1	1	1	1	2	1	1	2	2	1	1	1	1	1	1	1	1	1	1	1	1	1	1
38	1	1	1	0	0	0	2	0	1	2	1	1	1	1	1	1	1	1	0	1	1	1	1	0	1
63	2	2	2	2	0	2	0	0	3	0	2	2	0	0	1	0	1	1	0	1	1	0	1	0	0
26	2	2	1	1	2	1	#NULL!	2	2	2	2	1	1	1	1	1	2	2	2	1	2	1	1	2	1
37	1	2	4	3	3	2	4	2	3	4	3	2	4	3	4	3	3	2	4	3	2	3	1	3	2
69	1	4	4	2	4	3	3	#NULL!	2	4	2	2	3	0	#NULL!	2	2	3	3	3	4	2	2	2	0
58	1	1	2	3	4	0	0	0	3	0	2	2	4	1	1	0	0	1	2	0	4	0	2	1	0
54	999	2	1	1	0	0	0	0	#NULL!	0	1	1	0	0	1	0	0	2	0	0	2	0	#NULL!	0	1
33	2	2	4	3	3	2	0	0	2	3	3	3	0	0	1	0	0	1	0	2	2	0	1	3	1
47	1	3	4	4	4	0	4	4	4	4	3	4	4	4	4	0	0	3	4	4	1	4	3	4	3
43	1	2	1	2	2	1	1	2	1	2	2	3	1	1	1	0	0	1	0	1	1	1	1	2	1
76	1	2	1	1	1	0	2	1	1	2	1	1	4	0	1	0	0	1	2	1	2	0	1	1	1
50	999	4	3	0	4	4	1	3	3	1	3	2	3	2	2	0	1	4	1	1	4	0	2	1	1
51	1	2	2	1	1	1	1	1	2	3	2	2	4	3	1	1	0	1	3	2	2	0	1	3	1
60	1	2	3	2	4	2	4	2	1	2	3	2	4	3	3	2	2	2	2	3	3	2	2	3	2
55	1	2	3	2	2	0	0	1	2	2	2	2	4	2	1	1	0	2	2	2	2	1	1	2	1
58	1	2	2	1	0	1	2	1	1	2	1	2	0	1	1	1	0	1	2	1	1	1	1	1	1
31	1	2	2	1	1	0	4	1	2	3	2	2	3	3	1	2	2	2	4	2	2	2	1	2	1
32	1	1	1	1	1	1	1	1	1	3	1	3	1	0	1	#NULL!	0	1	0	0	1	0	1	3	0
999	1	3	4	3	4	4	4	3	3	4	3	4	4	3	3	4	3	3	4	2	3	4	3	4	2
53	1	2	4	1	4	2	0	3	4	4	2	2	4	0	1	2	0	2	0	2	2	2	1	4	1
58	1	4	4	2	4	0	0	4	4	4	4	4	0	3	4	0	0	4	0	0	4	0	3	4	0
37	1	4	#NULL!	2	4	2	3	4	3	4	3	4	4	0	2	1	1	2	1	2	2	1	2	3	3
77	2	1	1	1	1	1	1	1	4	2	#NULL!	1	3	1	1	1	#NULL!	1	1	1	1	1	1	2	1
23	1	2	2	1	2	2	3	2	1	2	2	2	1	1	2	2	2	2	3	3	2	2	1	1	1
63	1	1	2	0	0	0	1	0	1	2	2	2	0	0	1	1	0	2	2	1	1	2	1	0	1
28	1	4	3	3	4	1	4	3	4	4	3	3	4	3	4	4	4	2	3	3	4	4	2	4	2
44	1	2	1	0	1	0	2	0	2	2	2	1	4	1	1	1	0	1	3	1	1	1	1	0	1
999	1	3	2	2	3	2	4	3	3	4	2	3	4	4	2	2	4	2	3	4	3	3	2	4	2
60	2	2	1	1	0	2	2	1	2	2	3	2	1	1	1	1	0	2	1	1	1	4	2	1	1
67	1	2	3	1	3	2	3	1	2	2	2	3	3	1	1	2	0	2	3	2	2	2	1	2	1
999	999	2	1	1	1	1	1	1	2	3	1	2	1	1	1	1	1	2	1	1	2	1	1	2	1
29	2	1	1	1	0	1	1	1	1	1	1	2	1	1	1	1	1	2	1	1	1	1	1	1	1
68	1	2	1	0	0	0	0	0	1	0	1	2	0	1	1	0	0	1	0	1	1	0	1	0	0
55	1	2	3	3	3	1	2	1	1	3	3	3	1	3	1	0	0	1	0	2	1	2	1	2	2
35	1	2	3	3	3	4	2	2	1	4	3	3	1	2	2	1	1	3	4	3	2	2	3	3	2
77	1	2	2	2	0	0	1	0	2	2	1	2	0	3	1	0	0	1	3	3	2	0	1	0	1
35	2	1	3	2	0	0	2	1	2	3	3	1	0	2	1	1	4	2	3	2	2	2	1	2	1
49	1	3	4	3	4	3	4	2	2	4	4	3	3	4	4	4	3	3	4	4	2	4	3	4	4
62	1	2	1	1	2	1	1	2	1	4	1	3	0	0	1	0	4	1	0	2	2	0	1	2	0
59	1	3	4	1	3	0	0	3	3	3	2	2	4	4	3	0	0	2	4	4	4	0	2	2	2
42	1	2	3	2	3	2	2	2	2	4	2	2	2	2	2	2	2	2	2	2	3	2	1	3	1
75	1	3	2	1	2	0	0	4	2	4	2	2	0	1	1	4	0	2	4	2	4	0	1	2	1
66	2	1	1	0	0	0	1	1	1	1	1	1	1	1	1	1	1	1	0	1	1	1	1	1	1
19	2	2	3	2	2	2	4	1	2	3	3	2	4	1	1	0	1	1	2	2	2	2	1	4	1
44	1	2	3	2	3	2	4	0	4	3	3	1	1	2	1	2	3	2	4	4	4	4	1	2	1
82	1	2	2	0	2	0	0	1	1	2	1	1	0	1	1	0	0	1	1	1	1	0	2	0	1
69	1	2	1	#NULL!	0	1	#NULL!	0	#NULL!	#NULL!	#NULL!	#NULL!	#NULL!	#NULL!	4	#NULL!	#NULL!	#NULL!	#NULL!	#NULL!	#NULL!	#NULL!	#NULL!	#NULL!	1
39	2	4	4	4	4	4	4	3	3	4	4	4	4	3	3	4	4	4	4	4	4	4	4	4	3
44	1	2	1	1	0	1	2	1	1	2	2	1	2	1	1	2	1	2	0	1	2	1	1	2	1
65	999	2	3	2	3	2	3	2	2	3	2	2	3	2	2	1	2	1	3	2	2	1	1	3	2
40	2	2	1	1	1	0	1	0	2	2	3	1	1	1	1	1	1	1	1	1	1	1	1	1	1
999	2	2	2	0	0	0	1	1	2	2	2	1	1	1	1	1	1	1	0	1	1	1	1	2	1
31	1	2	2	0	0	1	3	2	1	2	3	3	1	1	1	1	1	1	3	2	1	1	1	3	1
28	2	2	2	2	3	2	2	1	2	2	3	2	2	2	1	2	2	2	1	2	2	3	2	3	2
18	2	1	1	0	0	0	1	0	4	0	1	2	0	4	1	0	2	1	0	0	1	0	1	0	0
50	1	2	2	1	2	1	2	1	1	2	2	2	3	1	1	2	2	2	0	1	2	1	1	0	1
37	1	4	4	2	4	4	4	3	4	4	3	2	4	2	3	0	3	4	3	3	4	4	3	4	2
32	1	3	2	2	2	1	2	2	2	3	3	2	0	1	1	2	0	2	2	2	2	2	1	4	2
32	1	2	1	1	2	2	3	2	1	4	3	2	4	0	1	1	2	3	3	2	3	1	1	2	1
26	1	2	2	2	2	1	3	1	2	3	4	3	1	0	1	1	0	1	3	3	1	0	1	2	1
18	1	2	2	2	2	1	0	0	3	0	2	1	2	2	1	2	2	3	1	3	2	2	2	3	0
41	999	3	3	3	4	4	4	3	3	3	3	3	4	2	2	1	3	3	3	2	2	2	1	4	2
19	2	3	3	2	1	1	2	2	4	2	1	4	3	2	3	4	1	3	1	2	3	4	3	3	1
48	1	2	1	1	1	1	2	1	1	2	2	1	4	1	1	2	2	1	1	1	1	1	1	0	1
29	2	3	4	4	4	4	0	3	2	4	4	3	0	3	4	0	4	4	0	3	3	3	2	4	3
23	1	3	2	2	0	0	2	0	#NULL!	2	2	1	1	2	1	2	1	1	2	1	2	2	1	2	1
47	1	3	3	2	3	2	3	1	4	4	3	3	3	3	3	3	4	2	3	3	4	2	1	2	0
46	2	2	2	1	2	0	0	2	2	2	2	1	1	2	3	0	0	3	0	3	3	0	3	2	3
34	1	4	4	4	4	4	4	4	4	4	4	4	4	3	4	0	4	4	4	4	4	4	3	4	3
35	1	2	1	1	1	1	0	1	1	1	2	2	0	1	1	1	1	1	0	1	1	0	1	2	1
23	2	2	2	2	2	3	2	3	2	2	2	2	0	1	1	0	0	2	0	2	2	1	1	2	1
23	1	2	1	2	2	1	4	0	2	3	2	2	4	2	2	3	4	1	4	1	2	2	1	0	1
39	1	4	4	1	4	0	4	0	4	4	2	4	4	3	4	4	0	3	4	4	4	4	2	4	3
21	1	4	4	4	4	4	3	4	3	4	4	3	4	4	4	2	3	4	0	4	4	4	4	4	3
20	1	2	4	2	3	#NULL!	4	#NULL!	3	4	3	3	2	2	1	2	1	2	3	2	4	4	1	4	1
27	2	2	1	1	1	1	2	1	2	1	1	1	2	1	1	1	1	2	1	1	2	2	1	1	1
38	2	2	2	1	1	2	3	2	2	3	1	2	1	1	1	1	1	2	1	1	2	1	1	1	1
47	1	2	4	3	4	2	4	4	2	4	3	3	0	2	4	3	4	2	0	3	4	4	1	3	1
46	1	2	4	2	3	1	4	1	3	4	2	1	4	3	4	3	0	1	4	3	2	3	1	1	2
22	2	2	4	2	3	1	1	3	1	2	2	1	1	1	2	1	1	3	1	2	1	1	1	3	1
24	1	2	2	1	2	1	1	1	1	2	3	3	1	1	1	0	2	1	0	2	1	0	1	3	1
54	2	2	1	3	4	4	1	0	1	4	3	1	0	0	1	0	0	1	0	0	3	1	1	1	1
37	1	3	3	2	2	0	3	0	2	4	2	3	0	3	2	2	0	1	0	3	4	1	2	4	2
47	1	3	4	4	4	0	4	4	4	4	3	4	4	4	4	0	0	3	4	4	1	4	3	4	3
43	1	#NULL!	#NULL!	0	0	0	1	1	1	4	1	1	1	1	1	1	1	1	3	1	1	1	1	1	1
18	2	2	2	1	1	1	4	0	1	0	2	2	3	1	1	0	1	#NULL!	1	1	1	3	1	0	1
57	1	2	2	1	2	0	0	1	2	3	1	1	2	1	1	0	0	1	0	1	2	0	1	2	1
49	2	1	1	0	0	0	0	2	1	2	1	2	0	1	1	0	0	1	0	0	2	1	1	0	3
81	2	2	1	0	0	0	0	1	1	2	2	1	0	1	1	0	0	1	0	1	2	0	1	2	1
59	1	2	1	1	1	1	2	1	2	2	1	1	0	1	1	1	0	1	2	1	2	0	1	0	1
26	1	2	2	2	2	1	2	1	1	4	3	1	1	1	1	1	1	2	0	2	2	2	1	4	1
71	1	1	2	0	2	1	1	1	2	2	1	2	1	1	1	2	0	2	0	1	2	1	1	2	1
66	1	2	3	1	2	1	0	1	3	4	3	1	0	3	1	1	0	1	0	1	2	0	1	0	0
29	1	1	1	0	0	0	0	0	1	4	1	1	0	0	1	0	0	1	3	2	2	0	1	2	0
62	2	2	3	3	3	#NULL!	2	2	2	3	3	3	1	1	2	0	1	2	1	2	2	2	1	2	2
999	1	2	3	1	2	0	2	0	2	2	2	2	1	1	2	1	2	3	3	2	1	1	2	1	1
44	2	2	1	1	2	2	2	4	2	3	2	3	2	1	2	1	1	2	0	3	2	3	1	3	3
73	2	2	2	0	0	0	2	0	1	2	1	2	2	1	1	1	1	1	0	1	2	1	1	2	1
73	2	2	2	1	2	0	1	2	2	3	2	3	1	2	1	1	0	1	0	2	2	1	1	2	1
76	2	2	1	1	1	0	1	0	2	1	1	1	1	1	1	1	1	1	0	1	1	0	1	0	1
53	1	4	1	0	3	4	4	4	1	4	3	1	4	2	2	4	4	1	1	4	2	#NULL!	4	2	4
45	1	1	2	1	1	1	2	1	1	1	1	1	1	1	1	1	1	1	1	1	1	1	1	1	1
64	1	3	4	3	3	3	2	2	4	3	3	3	3	2	2	3	2	3	0	2	2	1	1	2	1
19	1	3	3	2	3	2	2	3	2	3	3	2	3	1	2	2	3	3	3	2	3	3	2	2	1
60	1	2	2	2	2	1	2	2	2	3	2	3	4	3	2	2	0	2	2	3	2	2	1	3	3
45	1	2	3	3	3	3	1	2	#NULL!	3	3	3	1	#NULL!	1	1	1	3	#NULL!	2	#NULL!	2	1	3	1
66	1	2	1	0	0	0	0	0	1	0	1	1	0	1	1	1	0	1	1	1	1	1	1	1	1
65	1	2	2	0	0	0	2	1	2	2	2	2	2	3	2	0	1	1	1	2	2	0	1	1	1
56	1	2	2	1	1	1	1	1	1	1	1	1	1	1	1	1	1	1	0	1	1	1	1	1	1
54	1	4	4	4	4	#NULL!	4	3	4	4	4	4	4	4	2	4	0	3	4	3	4	4	1	3	1
999	999	3	2	3	2	0	3	0	3	4	3	2	0	1	1	4	0	1	2	1	2	3	1	2	0
42	1	2	3	1	3	0	3	1	1	2	1	2	1	1	1	1	2	2	3	1	2	0	1	2	1
45	1	2	2	1	1	1	2	1	1	4	2	1	1	1	1	1	1	2	4	1	1	1	1	4	1
83	1	4	4	1	0	0	4	1	1	4	1	1	0	2	1	0	0	1	0	3	1	0	1	3	1
53	1	2	3	2	3	1	2	1	1	3	2	1	1	1	1	1	0	1	0	0	4	3	1	0	0
65	1	2	2	1	1	0	2	1	1	2	1	2	3	1	1	1	0	1	2	2	1	1	1	1	1
26	1	4	3	3	4	4	4	3	1	4	3	2	4	2	4	0	0	4	4	4	4	0	3	4	3
44	1	4	4	3	4	2	4	1	2	4	4	4	4	3	4	3	3	3	4	4	3	3	3	4	4
34	1	2	2	2	2	0	3	0	3	4	2	3	4	0	1	2	0	1	2	2	3	4	2	3	1
63	2	1	1	1	2	#NULL!	0	0	1	1	2	1	0	0	1	1	0	1	0	0	1	#NULL!	#NULL!	0	0
52	2	2	3	1	1	1	1	1	2	2	1	1	1	1	1	1	1	1	0	1	2	0	1	2	1
59	1	2	2	0	0	0	0	0	1	3	2	2	1	0	1	1	0	1	0	0	1	0	1	0	0
22	1	4	4	2	0	0	4	0	4	4	2	2	4	1	#NULL!	2	0	3	4	3	4	4	1	4	1
80	2	2	2	2	0	0	0	2	2	2	2	1	1	0	#NULL!	1	0	1	0	2	2	0	1	2	2
46	1	2	2	0	0	3	0	3	3	4	1	4	0	0	3	0	0	2	0	3	3	0	2	3	3
37	1	2	3	3	4	2	3	2	4	3	3	2	4	2	3	2	3	3	4	2	2	3	2	4	2
50	1	2	2	1	1	1	2	1	2	2	1	2	1	1	1	1	2	1	0	1	1	1	1	2	1
21	1	3	2	1	1	1	3	1	1	4	1	4	4	4	1	2	2	1	4	3	2	4	1	4	1
25	1	2	4	3	4	3	2	2	4	4	4	3	4	3	3	0	2	4	2	2	4	0	2	4	2
56	2	4	4	4	4	4	4	4	4	4	4	4	4	3	1	0	0	4	0	4	4	4	3	4	4
55	2	2	2	1	0	0	1	1	2	2	1	1	1	1	1	1	1	1	0	1	2	1	1	2	1
23	1	2	2	1	1	1	2	1	2	3	2	2	2	3	2	1	1	1	3	3	3	2	1	2	1
55	1	3	4	0	3	3	0	3	1	4	3	1	0	0	1	0	3	2	0	2	2	0	1	4	0
30	1	2	1	1	1	1	2	2	2	2	1	1	1	1	1	1	1	2	2	1	2	2	1	2	1
49	2	4	1	1	1	1	1	0	2	2	4	2	1	1	1	0	1	2	2	1	2	1	2	2	1
52	1	2	3	2	2	1	4	0	2	3	1	3	4	2	2	3	2	2	3	2	2	3	1	2	1
60	1	2	3	2	3	2	4	1	2	4	2	2	2	2	1	2	0	2	4	2	2	1	1	4	1
67	1	2	2	0	2	0	1	0	2	2	1	1	1	1	1	0	1	1	2	1	1	0	1	2	1
34	1	4	4	0	4	#NULL!	#NULL!	0	#NULL!	4	#NULL!	4	0	#NULL!	4	0	0	4	4	4	4	0	4	#NULL!	4
60	1	1	1	0	0	0	3	0	2	2	1	1	4	1	1	1	1	1	0	1	2	1	1	0	1
28	1	4	3	3	2	2	3	3	3	3	3	3	3	2	2	4	0	3	3	2	3	3	1	4	1
35	1	4	1	4	4	4	3	1	4	4	3	4	2	3	1	1	2	3	2	2	4	3	2	0	2
45	1	2	3	3	3	2	3	2	3	3	3	2	4	3	3	0	4	2	4	3	2	0	2	0	3
999	1	3	3	2	3	2	0	2	2	4	3	1	0	3	3	0	0	3	0	3	2	0	1	4	1
67	1	2	3	2	3	#NULL!	4	#NULL!	2	4	3	#NULL!	4	4	2	#NULL!	4	2	4	2	2	0	1	4	1
68	1	3	4	2	3	0	2	2	4	4	3	1	0	0	1	0	0	1	0	1	3	0	2	4	0
45	2	1	2	1	2	1	1	1	1	2	2	1	1	1	1	1	1	1	0	1	1	0	1	2	1
77	1	2	3	1	1	0	0	0	4	0	1	1	0	0	1	0	0	1	0	0	1	0	1	0	1
18	1	3	3	2	2	1	0	2	2	3	1	3	0	1	1	0	1	3	0	2	2	0	1	0	1
61	2	1	1	0	0	1	1	0	1	1	1	1	1	1	1	1	1	1	0	1	1	1	1	1	1
48	1	2	1	1	1	1	2	1	2	2	1	1	2	1	1	1	1	1	1	1	2	1	1	1	1
53	1	1	1	1	1	1	2	1	1	2	2	1	1	3	1	1	1	1	2	1	1	1	1	1	1
34	1	2	1	1	0	0	0	2	2	3	1	1	0	1	1	0	0	2	0	0	2	1	1	2	1
53	1	2	2	2	2	2	2	1	2	3	1	3	0	2	1	2	2	2	0	1	1	2	1	0	1
24	1	1	1	0	1	0	2	0	2	0	1	2	3	1	1	1	3	1	2	1	4	0	1	0	1
50	1	2	2	2	2	2	2	2	2	2	3	2	3	1	2	1	1	2	2	2	3	1	1	2	1
34	1	2	2	1	1	1	1	1	2	2	1	2	1	1	1	1	1	1	0	1	1	2	1	3	1
42	1	4	3	2	3	2	2	1	2	3	2	3	2	2	1	1	1	2	3	2	3	1	1	2	0
43	1	2	4	0	2	0	3	0	2	4	1	1	4	1	1	1	1	1	4	1	4	1	1	2	1
65	2	3	3	2	1	0	0	2	1	4	4	1	4	4	3	1	0	2	0	1	2	1	1	1	0
84	1	3	4	0	1	#NULL!	4	3	4	4	3	4	0	4	3	0	0	3	0	4	3	0	2	4	4
77	1	1	1	1	0	1	1	1	2	2	1	1	4	0	1	2	1	1	2	1	1	1	1	1	1
68	1	1	2	1	2	0	1	1	1	2	1	2	4	1	1	0	1	1	0	1	1	0	1	2	1
25	999	3	2	2	2	1	3	3	3	3	3	3	3	2	2	1	3	2	0	2	3	2	2	3	2
76	1	3	2	2	3	0	0	1	2	2	2	1	0	1	1	1	0	3	3	2	2	1	1	2	1
48	1	1	1	0	1	0	2	0	1	2	1	2	1	1	1	0	0	1	2	0	1	0	1	2	0
38	2	1	1	1	1	1	3	1	1	2	1	1	1	1	1	1	1	1	1	1	1	1	1	2	1
49	1	2	4	3	3	2	4	2	2	2	3	2	3	3	3	1	0	1	4	3	2	4	1	0	2
45	1	2	3	1	2	0	3	3	2	4	4	1	1	4	1	1	0	1	3	4	2	4	3	2	2
65	1	2	2	0	2	1	1	1	2	2	2	1	4	1	1	1	1	1	2	1	2	1	1	1	1
62	1	4	2	2	2	1	1	1	2	3	3	3	2	1	1	1	1	2	1	3	3	1	2	2	1
53	2	3	4	0	3	3	0	3	2	3	4	2	3	1	2	2	0	3	0	2	2	3	3	4	2
36	2	2	3	3	2	1	4	2	3	3	3	2	1	3	2	0	3	2	0	3	3	#NULL!	1	2	1
41	2	3	2	1	1	2	3	4	2	2	2	2	1	1	2	1	1	3	1	1	2	3	1	3	1
47	1	3	2	1	3	1	3	1	2	4	2	4	4	1	1	1	3	2	3	1	2	1	1	3	1
28	1	#NULL!	2	2	#NULL!	2	4	1	3	2	2	2	3	2	1	1	3	2	0	2	2	3	1	#NULL!	1
50	1	2	3	2	2	0	0	0	2	2	2	1	4	0	1	4	1	2	1	2	2	4	1	3	0
30	1	3	2	2	2	1	2	1	1	1	2	2	4	3	1	2	2	2	2	1	2	1	1	3	1
38	1	2	2	2	2	2	3	1	3	2	2	2	4	2	2	2	2	2	2	2	3	2	2	2	2
26	1	2	2	2	2	2	3	1	3	3	2	1	2	3	3	1	2	4	3	2	3	2	1	1	2
52	2	2	1	1	1	1	2	2	1	3	2	2	2	1	1	1	1	1	2	1	1	1	1	2	1
26	1	1	2	1	2	2	2	1	3	4	3	3	4	1	2	2	1	2	3	2	3	2	1	2	1
45	1	2	3	1	1	1	1	1	1	3	1	1	1	1	1	1	1	1	1	2	1	1	1	2	1
46	1	2	4	4	4	3	4	3	4	4	4	3	4	4	4	1	4	4	3	4	3	3	1	4	1
45	2	2	2	3	3	2	3	1	2	2	3	4	3	4	3	0	2	3	1	3	2	2	2	2	3
43	2	2	1	1	1	1	1	1	1	2	1	1	1	1	1	1	1	3	1	1	4	1	1	4	1
28	1	2	3	2	3	2	2	1	3	4	3	4	2	2	3	2	1	2	2	2	2	2	2	4	1
999	999	2	3	1	2	1	0	2	2	3	3	2	4	4	4	0	0	3	1	3	2	0	1	1	1
45	1	3	2	3	3	2	1	1	3	2	2	3	2	1	1	2	1	2	3	2	3	2	1	0	1
45	2	2	2	1	2	2	2	#NULL!	2	2	2	1	1	2	2	2	2	1	0	2	3	4	1	2	1
28	2	2	3	0	2	0	2	3	4	3	3	3	#NULL!	3	2	2	2	2	3	2	3	2	1	#NULL!	2
44	1	4	3	2	3	2	3	3	4	4	3	3	2	2	3	0	0	3	4	3	4	0	2	4	2
36	1	1	1	1	1	1	2	1	1	2	2	1	3	1	1	1	1	1	2	1	1	1	1	1	1
59	2	1	1	0	#NULL!	0	1	0	1	0	1	1	0	0	1	0	0	1	0	0	1	1	1	0	0
32	1	3	2	2	3	0	3	0	2	4	2	4	0	2	1	1	0	1	2	3	2	0	1	4	1
58	1	2	3	1	1	0	1	0	3	1	2	2	3	2	2	4	0	2	2	1	1	0	1	0	0
31	1	1	2	1	1	1	2	1	1	1	1	1	1	1	1	1	1	1	1	1	1	1	1	1	1
55	2	2	2	1	1	1	2	1	2	2	1	3	1	3	1	1	1	2	1	1	2	1	1	1	4
57	1	3	3	1	2	2	1	1	2	3	1	3	1	1	2	0	1	1	1	1	2	0	1	3	1
30	1	2	1	1	1	1	2	1	2	3	2	1	3	3	2	1	2	2	3	3	2	2	1	4	1
43	1	3	3	2	3	2	4	2	3	4	2	4	3	3	3	3	3	4	4	4	3	3	1	4	1
44	2	2	1	2	2	1	1	1	1	2	1	1	1	1	1	1	1	1	1	2	1	1	1	1	1
75	2	2	1	1	1	1	1	0	2	0	2	1	1	1	1	1	1	1	1	1	1	1	1	0	1
74	1	2	1	0	#NULL!	0	2	0	2	0	2	1	0	0	1	0	0	1	0	0	1	0	1	0	0
70	1	3	2	3	4	3	4	2	2	3	2	3	2	3	2	1	0	1	0	3	4	4	2	0	1
21	1	4	3	2	2	2	2	2	2	2	3	4	3	2	2	2	3	1	2	2	3	1	1	2	2
55	1	2	1	0	#NULL!	#NULL!	#NULL!	#NULL!	2	2	1	1	1	1	1	1	1	1	2	1	1	1	1	1	1
30	1	2	2	2	2	1	3	1	2	2	2	2	1	3	2	1	1	2	3	3	2	1	1	4	1
64	2	1	2	2	2	2	3	2	1	2	3	1	2	1	1	1	0	2	1	1	1	0	1	2	1
36	1	2	3	1	#NULL!	0	1	1	1	4	1	1	1	1	1	1	1	1	4	3	1	2	1	3	1
43	1	2	4	2	3	1	4	2	2	2	2	1	4	2	1	1	2	2	3	4	2	0	1	3	0
68	1	3	3	1	1	2	3	1	2	3	1	1	4	2	1	1	3	2	1	2	2	1	2	4	1
40	2	2	2	3	3	1	2	2	2	3	3	1	2	2	3	3	3	2	3	2	2	4	1	2	1
75	1	2	1	1	1	1	1	1	2	1	1	2	1	1	1	1	1	1	1	1	1	1	1	1	1
61	1	2	1	3	3	1	2	1	2	1	1	1	3	1	1	0	2	1	2	1	1	0	1	0	1
55	1	2	2	2	2	1	3	1	2	3	2	2	3	1	1	2	1	1	3	1	2	2	1	2	1
43	1	1	2	0	2	1	2	1	1	1	1	1	1	1	1	1	1	1	3	1	1	1	1	#NULL!	1
68	1	2	2	2	3	2	4	2	2	2	3	4	4	3	3	2	3	2	3	3	2	3	2	4	2
55	1	4	3	1	2	1	3	1	2	3	2	3	4	1	1	1	2	1	3	2	3	1	1	2	1
34	1	2	1	0	1	1	1	1	2	2	1	2	1	2	1	1	1	2	2	1	1	1	1	2	1
51	1	2	2	1	1	1	3	1	2	2	3	2	4	2	1	1	3	1	2	2	2	1	1	3	1
80	1	2	2	2	2	1	3	1	2	3	3	2	4	2	2	3	0	2	2	3	2	0	1	0	1
31	1	2	3	3	3	0	2	2	2	3	3	2	3	1	2	1	1	1	0	2	2	2	2	4	1
#NULL!	2	1	1	0	#NULL!	0	0	0	1	0	1	1	0	0	1	0	1	1	0	0	1	0	1	0	0
19	1	3	4	1	3	1	4	2	3	4	2	4	1	2	2	1	1	1	1	1	3	0	1	4	1
64	1	3	3	2	2	0	2	3	3	2	2	2	4	1	1	2	2	1	1	2	2	2	1	2	1
39	1	3	1	1	1	1	2	1	3	2	2	3	3	3	2	1	0	2	2	0	2	1	1	0	1
46	1	1	1	1	1	0	1	1	1	1	1	1	1	1	2	1	0	1	1	1	1	1	1	1	1
47	2	2	2	1	1	1	3	2	3	4	2	2	1	2	3	1	3	2	3	3	3	1	1	4	1
29	1	2	2	0	1	1	2	0	4	2	2	1	2	1	1	1	1	1	2	1	1	1	1	2	1
78	1	2	2	2	#NULL!	0	0	1	2	2	2	1	4	2	1	2	0	2	0	1	2	0	1	2	0
61	1	3	3	3	3	#NULL!	3	#NULL!	2	3	3	3	4	3	3	2	0	2	4	#NULL!	2	3	1	0	4
37	1	2	3	2	2	1	1	1	2	2	1	1	4	1	1	1	0	1	0	2	3	0	1	0	#NULL!
58	2	1	1	0	#NULL!	0	1	0	2	1	1	2	1	1	1	1	1	1	0	1	1	0	1	0	1
43	2	1	1	1	1	1	1	1	1	1	1	1	1	1	1	1	1	1	1	1	1	1	1	1	1
74	2	1	1	0	#NULL!	0	0	0	2	0	2	1	0	1	1	1	1	1	1	1	1	1	1	1	1
38	1	2	1	0	#NULL!	1	1	0	1	0	1	1	0	1	1	1	0	2	0	1	2	1	1	0	1
74	1	2	2	0	#NULL!	0	2	0	2	3	1	1	3	1	1	0	3	1	4	2	2	0	1	2	0
26	1	2	3	2	3	1	3	1	2	3	2	2	0	1	1	1	0	1	3	2	2	3	1	3	1
39	1	4	4	2	3	0	4	0	2	4	4	4	4	1	1	4	2	4	4	4	4	3	1	4	1
66	1	1	1	1	1	1	3	1	1	2	1	2	1	3	1	1	0	2	1	1	1	1	1	1	1
51	1	3	3	2	3	2	4	2	3	3	2	2	4	3	3	3	4	2	3	3	3	4	1	3	1
31	1	2	1	1	1	1	1	1	1	1	1	1	1	1	1	1	1	1	1	1	1	1	1	1	1
999	1	2	3	2	2	1	4	2	1	4	3	3	4	3	2	1	4	1	4	2	2	1	1	4	1
70	1	4	3	2	2	2	0	0	3	0	3	1	0	2	3	0	0	3	0	4	4	0	1	0	1
34	1	4	2	3	3	4	2	1	3	0	3	3	3	3	3	2	3	3	3	3	#NULL!	3	3	4	2
39	1	4	4	3	3	0	4	1	2	2	2	3	4	4	4	4	4	2	3	4	2	3	1	3	2
25	2	2	2	0	#NULL!	1	3	0	2	2	1	1	1	1	1	1	1	1	0	1	1	1	1	1	1
41	1	4	3	2	3	2	4	1	3	3	3	3	4	3	3	4	0	2	4	3	2	2	1	2	1
42	1	2	2	0	2	0	2	1	2	4	2	1	1	3	1	0	1	3	1	2	2	0	1	0	1
41	1	1	2	0	#NULL!	0	1	0	1	2	1	1	1	1	1	1	1	1	2	1	1	1	1	1	1
63	2	2	1	0	#NULL!	0	0	0	2	0	1	2	0	1	1	1	1	2	0	0	1	0	1	0	1
71	1	2	2	0	#NULL!	0	0	0	1	0	1	1	0	0	1	0	0	#NULL!	0	0	1	0	1	0	1
43	1	4	4	3	4	0	4	3	3	3	4	2	4	3	4	0	0	4	3	0	3	0	3	4	0
54	1	2	4	1	1	1	2	1	1	2	1	4	4	2	1	1	0	2	2	1	1	2	1	4	1
31	1	3	4	2	4	4	4	2	3	2	3	3	4	4	3	3	4	3	4	3	2	2	1	4	0
66	2	2	1	1	1	1	1	1	1	2	1	2	1	1	1	1	1	1	1	1	1	1	1	1	1
42	1	2	2	1	3	1	2	0	2	2	2	2	2	1	1	1	2	4	3	1	2	1	1	0	1
55	1	2	3	1	1	0	0	1	2	2	1	1	0	1	1	1	0	1	0	0	1	1	1	2	0
74	1	2	2	2	2	0	3	2	2	2	2	1	4	2	2	0	0	2	3	2	3	0	1	2	0
76	1	2	3	1	3	0	2	1	2	2	1	2	4	1	1	1	1	1	1	1	1	#NULL!	1	0	1
58	1	2	1	1	#NULL!	2	0	3	2	2	2	1	4	2	3	0	0	3	3	4	2	0	2	0	3
29	1	3	4	3	2	1	3	1	3	4	3	1	4	1	1	2	1	1	4	2	1	4	1	4	1
28	1	1	2	1	2	1	2	1	1	2	2	2	1	1	1	1	2	1	2	2	1	1	1	2	1
46	1	2	1	1	2	1	3	1	2	2	1	2	2	1	1	1	2	1	1	1	1	1	1	1	1
18	1	2	4	3	3	1	3	1	1	4	4	1	3	4	2	1	1	2	4	2	1	2	1	4	1
51	2	2	4	1	3	1	3	1	2	4	2	3	4	2	1	2	2	2	1	2	#NULL!	3	1	2	1
60	1	2	2	0	#NULL!	0	3	0	1	4	1	3	0	0	1	0	0	1	0	0	1	0	1	3	0
74	1	2	1	#NULL!	1	1	2	1	1	1	2	1	0	1	1	0	0	2	0	0	1	0	1	0	1
58	1	2	1	0	#NULL!	0	0	0	2	2	3	1	4	0	1	4	0	2	0	0	1	0	1	1	1
63	2	2	2	1	1	1	3	2	2	2	2	1	1	1	2	0	1	1	2	1	2	0	1	1	1
37	1	1	2	1	1	1	3	1	3	3	2	2	3	1	1	2	2	1	2	2	2	1	1	2	1
74	2	2	1	1	2	0	2	1	2	1	3	2	3	1	1	1	0	2	1	3	2	1	2	1	1
74	1	2	2	3	3	2	2	2	1	1	3	2	2	2	1	1	1	2	4	2	1	1	1	2	1
70	1	2	2	1	2	1	3	1	2	3	1	2	3	2	1	3	3	1	3	2	2	1	1	1	1
57	1	4	4	1	3	0	2	1	4	4	1	3	4	4	1	1	0	1	2	4	2	2	1	1	1
46	2	2	1	1	1	1	1	0	2	0	1	1	1	1	1	1	1	1	1	1	1	1	1	1	1
41	1	2	2	1	1	1	3	0	4	3	2	2	4	4	4	3	3	3	3	4	4	4	2	4	1
40	1	2	2	0	2	1	2	2	2	3	2	3	4	2	1	4	0	2	2	2	3	4	1	0	1
65	2	1	3	1	2	1	1	1	1	1	1	1	1	1	1	1	1	2	1	1	1	1	1	3	1
68	1	2	1	2	2	0	0	0	1	1	3	2	0	1	1	1	0	1	2	1	2	1	1	1	1
53	1	2	4	3	3	2	3	1	2	4	2	4	4	4	3	1	3	1	4	3	4	3	1	4	3
58	1	3	2	1	3	0	0	0	2	3	2	3	0	1	1	1	0	1	2	2	2	1	1	0	1
56	1	1	1	0	#NULL!	0	1	0	1	0	1	1	1	1	1	1	1	1	0	1	1	0	1	0	1
58	1	1	1	0	1	0	1	0	1	1	1	2	1	1	1	1	0	1	0	1	1	1	1	0	1
43	1	2	1	2	1	1	2	1	2	2	2	2	3	1	1	2	1	1	1	1	1	2	1	1	1
52	1	2	2	1	1	1	1	0	3	2	1	1	0	0	1	1	0	1	1	1	2	1	1	0	1
69	1	2	2	1	1	0	0	0	1	2	2	1	0	1	1	1	0	2	0	1	1	1	1	1	1
43	1	2	4	2	4	2	0	2	2	4	3	#NULL!	0	2	3	0	0	4	0	3	3	4	2	4	1
64	2	2	2	1	1	0	1	1	2	2	2	2	1	2	1	1	0	2	1	3	2	0	1	2	1
29	2	3	3	3	4	3	4	2	2	4	4	2	4	2	4	0	4	4	2	1	4	1	1	3	1
29	1	2	2	2	1	2	3	1	1	3	3	1	3	3	3	0	3	2	4	3	2	2	1	4	0
28	1	1	1	2	1	1	2	2	1	4	2	1	0	1	1	0	1	2	2	1	1	1	1	2	1
29	1	4	4	2	4	3	4	4	4	3	3	3	4	3	2	2	0	3	4	4	3	4	2	4	2
43	1	3	3	2	3	2	1	2	3	4	4	2	0	2	3	0	0	3	0	2	2	1	2	4	2
51	1	2	2	1	2	1	1	2	1	3	1	1	0	1	1	0	1	2	0	1	2	1	1	2	1
23	1	2	1	4	4	2	0	#NULL!	1	4	3	2	1	3	3	2	3	2	3	2	2	3	2	4	2
21	1	2	2	2	2	1	3	1	2	3	2	3	1	3	1	1	2	2	4	2	2	1	2	2	1
39	1	2	2	2	2	2	0	1	2	2	3	3	2	2	2	1	1	2	2	1	3	2	2	3	1
25	999	4	3	3	3	0	4	3	2	4	3	3	4	2	3	0	4	3	4	4	4	0	3	0	2
41	1	1	3	2	3	2	2	2	#NULL!	2	2	2	1	2	2	1	3	2	3	2	2	2	1	1	#NULL!
19	1	3	4	3	#NULL!	1	4	0	3	4	3	2	4	4	2	1	4	1	3	3	3	1	1	1	1
29	1	3	4	2	3	2	3	3	4	4	3	4	4	4	3	1	3	3	4	4	3	1	2	4	2
37	2	2	2	2	1	0	0	2	4	1	1	1	0	0	1	0	0	2	2	1	3	2	1	1	1
48	2	2	3	1	2	2	3	2	2	3	1	1	1	1	2	0	2	1	0	2	2	2	1	0	1
40	1	2	1	0	1	1	1	1	1	2	1	2	1	1	1	1	1	1	2	1	1	1	1	1	1
23	1	2	2	2	3	2	3	2	2	4	2	4	0	2	2	2	2	2	3	3	3	1	1	3	2
29	1	3	3	2	3	3	4	2	3	3	3	4	2	3	3	2	4	3	4	3	3	4	2	4	2
21	1	3	3	3	3	2	0	2	2	4	4	2	0	0	2	2	0	3	2	3	4	2	2	3	2
37	2	2	3	3	3	2	2	2	2	3	2	1	1	1	1	1	2	2	3	2	3	2	2	2	2
33	1	2	3	2	2	1	4	0	2	4	2	2	4	2	2	1	0	1	4	2	3	0	1	3	1
61	1	4	2	2	2	0	0	0	3	2	3	1	0	0	1	4	0	2	0	3	2	4	3	2	3
27	1	1	3	2	4	1	3	3	2	3	1	2	1	2	1	1	2	1	4	3	3	2	2	4	2
40	1	2	3	2	2	0	4	2	2	4	2	4	3	2	2	2	4	2	3	2	2	1	2	4	1
51	1	3	3	2	4	1	4	3	3	4	3	3	4	4	3	3	2	3	2	2	3	2	1	4	1
37	1	3	3	2	3	3	4	4	4	4	3	4	4	4	4	0	4	3	4	4	4	4	2	4	2
22	1	2	2	3	3	1	2	1	2	3	3	3	3	2	1	2	1	2	2	2	2	3	2	4	1
20	1	3	3	2	4	3	0	2	3	4	4	3	3	3	3	1	0	2	4	3	3	1	3	2	2
36	1	2	4	1	4	1	3	2	4	4	3	3	4	3	3	1	4	1	4	2	4	1	1	4	1
27	1	2	3	1	2	1	3	2	3	3	2	4	4	2	1	1	1	1	0	2	2	1	1	4	1
50	2	2	2	1	2	1	2	2	2	2	1	2	1	3	2	0	1	1	0	1	2	2	1	#NULL!	1
27	1	1	1	1	1	0	3	2	1	1	2	1	1	1	1	1	1	2	0	1	2	1	1	3	1
72	1	2	1	1	1	1	0	0	2	0	2	2	1	1	1	1	#NULL!	2	1	1	2	1	1	0	1
52	1	1	1	1	1	1	2	1	1	2	1	2	1	1	1	1	1	1	1	1	1	1	1	2	1
72	2	2	1	1	1	0	1	1	2	1	1	1	0	1	1	1	0	1	0	1	1	1	1	1	1
33	2	2	3	2	2	2	2	1	2	3	3	3	2	2	1	1	2	2	2	2	1	1	1	2	1
45	1	1	1	1	1	1	1	0	1	1	1	1	1	1	1	1	0	1	0	1	1	1	1	0	1
24	1	3	2	2	#NULL!	2	2	2	2	2	1	2	1	1	1	1	1	2	2	1	3	2	1	4	1
34	1	2	4	2	4	4	4	4	4	4	3	4	4	4	4	0	4	2	4	4	3	0	4	4	4
52	1	2	2	1	2	1	2	1	3	2	3	1	2	2	2	1	2	2	4	2	3	0	1	0	1
60	1	4	3	2	3	2	0	0	3	2	3	1	0	2	2	1	0	2	2	2	2	3	1	0	1
64	1	2	2	1	1	1	2	1	3	2	2	1	3	1	1	3	2	1	2	1	2	1	1	2	1
59	2	2	1	1	1	1	1	#NULL!	#NULL!	2	2	2	4	1	2	#NULL!	#NULL!	1	0	2	2	0	1	3	1
28	1	2	3	2	1	2	2	2	2	4	1	2	4	1	2	2	4	2	3	3	2	2	1	2	1
32	1	3	4	3	4	2	4	2	3	4	2	2	4	1	1	4	0	1	4	3	3	3	1	3	1
57	1	2	3	0	3	3	0	2	1	4	4	3	1	1	3	0	0	3	0	2	2	4	1	4	1
26	1	3	2	2	2	1	0	1	3	3	2	2	3	1	1	1	0	2	2	2	2	2	1	0	1
33	1	3	2	1	2	1	1	2	2	4	2	4	1	2	1	1	1	1	0	1	2	2	1	3	1
51	1	2	3	2	3	2	4	3	2	4	2	3	4	3	2	2	3	2	4	3	4	2	1	2	1
44	1	#NULL!	#NULL!	#NULL!	#NULL!	#NULL!	#NULL!	#NULL!	#NULL!	#NULL!	#NULL!	#NULL!	#NULL!	#NULL!	#NULL!	#NULL!	#NULL!	#NULL!	#NULL!	#NULL!	#NULL!	#NULL!	#NULL!	#NULL!	#NULL!
36	1	2	1	2	2	2	1	2	2	2	2	2	1	1	3	0	1	2	2	2	2	4	1	2	1
54	2	4	3	4	4	3	4	2	3	4	3	4	4	4	4	0	3	4	0	3	4	4	3	4	2
34	2	3	2	3	1	3	2	4	2	2	3	3	1	1	3	1	1	3	2	2	4	2	2	3	2
32	1	2	2	1	2	1	3	3	4	2	1	1	2	1	1	0	3	1	2	2	2	3	1	4	1
21	1	2	2	1	1	1	1	2	1	2	1	1	2	1	2	0	1	2	3	2	1	0	1	4	1
57	2	3	3	2	3	2	2	4	3	4	2	4	3	2	2	2	2	3	3	3	2	2	1	3	2
33	1	3	4	3	3	3	4	1	2	4	3	1	1	2	2	1	4	2	4	4	2	#NULL!	2	4	2
45	2	2	1	2	2	1	1	1	2	1	3	3	1	1	1	1	1	2	1	1	1	2	1	1	1
21	2	2	1	1	1	1	2	1	2	3	3	3	2	1	1	1	2	2	0	1	3	1	1	2	1
51	1	4	4	3	4	2	4	4	4	4	3	3	4	3	3	0	0	3	4	3	4	4	3	4	3
19	2	2	1	1	1	1	1	#NULL!	3	1	1	2	0	1	1	1	1	2	0	2	2	0	2	1	2
63	1	2	2	1	2	1	0	0	2	2	3	1	1	3	2	1	2	2	3	2	1	1	1	0	1
48	1	1	3	1	1	0	3	1	1	3	2	1	1	0	1	2	0	1	2	1	1	1	1	3	1
22	1	2	1	3	4	1	0	0	2	2	3	2	0	3	4	0	0	3	4	2	2	0	1	2	2
51	1	1	2	0	1	0	1	0	1	1	1	1	0	0	1	0	0	1	0	0	1	0	1	2	#NULL!
53	2	2	1	1	1	0	3	2	1	3	2	1	1	2	1	0	0	2	2	2	2	0	1	1	1
25	1	2	3	3	4	2	4	0	4	4	3	3	4	3	4	2	0	3	4	3	4	4	2	4	#NULL!
999	1	2	1	0	#NULL!	0	0	1	1	4	3	1	0	0	1	0	0	2	0	1	2	0	1	1	1
75	1	2	3	2	3	0	0	1	2	2	3	1	4	1	1	1	0	1	#NULL!	1	2	0	1	2	1
79	1	2	1	0	#NULL!	0	1	0	2	2	2	3	1	1	1	4	1	2	3	2	2	0	1	0	1
25	1	3	3	3	3	1	3	1	2	3	3	4	3	3	2	2	3	3	3	2	2	2	1	4	1
25	2	2	1	1	1	1	1	1	2	1	1	1	1	0	1	1	1	1	0	1	2	1	1	1	1
47	1	2	3	2	3	1	3	1	4	3	3	3	3	3	3	2	3	3	4	3	4	3	2	2	2
31	1	2	3	2	2	2	2	1	2	2	2	2	1	1	1	1	1	2	3	2	2	#NULL!	1	2	1
64	1	2	4	0	3	0	4	1	2	2	3	1	4	4	2	0	0	1	3	2	2	0	1	0	1
55	2	2	2	0	#NULL!	0	0	1	1	1	1	1	1	0	1	1	0	1	2	1	1	0	1	1	1
29	1	2	2	1	2	1	3	2	1	2	1	1	2	1	1	3	0	2	3	1	2	2	1	2	1
54	1	3	2	2	2	2	4	2	2	2	3	3	4	2	3	3	4	3	3	3	3	3	2	3	1
43	2	4	4	2	4	1	4	2	3	1	3	2	3	2	2	0	4	2	4	3	2	0	2	4	2
41	1	3	4	2	3	0	3	1	3	4	3	1	3	2	3	4	0	3	4	3	3	3	1	4	#NULL!
45	1	2	2	1	2	1	1	1	2	4	1	4	0	1	1	1	1	1	0	1	2	1	1	2	1
24	1	1	1	2	2	1	3	1	2	3	2	2	2	2	1	1	1	2	3	2	2	1	1	3	1
53	1	1	3	2	3	0	3	0	2	4	3	1	3	0	1	1	0	1	4	3	2	4	1	3	#NULL!
62	2	2	2	1	1	0	2	1	2	2	2	1	1	1	1	1	2	2	2	1	2	2	2	1	1
41	2	1	1	1	1	0	2	0	1	1	2	1	1	1	1	1	1	1	1	1	1	1	1	1	1
32	1	3	2	2	3	1	3	2	3	3	3	2	2	3	2	2	3	2	4	2	2	2	1	3	1
58	2	2	2	2	2	0	0	2	2	4	3	2	0	2	3	0	0	2	1	2	2	2	1	0	2
32	1	2	3	1	1	0	3	1	2	3	2	2	4	1	1	1	3	2	3	1	2	1	1	3	1
50	1	2	1	1	1	1	2	1	3	2	2	2	2	2	1	1	2	1	1	1	2	1	1	3	1
70	1	2	2	1	2	0	4	1	3	2	1	2	4	2	1	0	0	2	3	3	2	0	2	0	2
53	1	2	2	2	2	2	1	0	1	2	2	2	1	1	1	1	1	1	0	1	2	2	1	0	1
22	1	2	2	2	2	3	2	0	2	3	4	3	2	0	1	0	1	1	0	1	2	0	1	4	#NULL!
45	1	2	2	1	1	0	2	0	2	2	2	2	2	2	1	1	1	1	2	2	2	1	1	1	1
22	1	3	3	2	3	2	4	2	3	4	3	4	4	3	3	2	4	2	4	3	3	3	2	4	3
48	1	2	4	2	3	0	3	1	3	3	2	3	2	4	3	3	3	1	4	3	3	1	1	3	1
51	1	3	3	2	4	1	2	2	2	4	3	3	4	3	3	2	3	2	3	2	3	4	1	3	1
20	2	1	1	1	1	1	0	1	2	2	1	1	0	2	2	0	1	1	0	2	2	1	1	2	1
28	1	3	2	2	2	2	2	2	2	4	2	3	3	0	3	1	1	3	3	1	2	2	1	4	1
68	1	2	3	0	#NULL!	0	1	0	1	0	3	1	1	3	1	1	1	1	0	1	1	0	1	1	1
65	1	1	2	1	1	0	0	1	3	2	1	2	4	1	1	0	0	2	2	1	1	0	1	1	1
32	2	2	2	1	1	1	3	1	1	2	2	1	1	1	1	1	2	1	1	1	1	1	1	1	1
62	2	1	1	1	1	0	0	2	4	3	3	1	0	0	1	1	1	2	1	1	1	1	1	2	#NULL!
49	1	3	4	3	4	4	4	4	2	4	4	4	4	2	3	3	0	3	4	3	2	4	2	4	#NULL!
41	1	1	1	1	1	2	3	2	1	2	2	2	2	1	2	1	1	1	3	2	1	1	1	2	1
20	1	2	2	1	2	1	1	1	1	3	1	3	1	1	1	1	1	1	0	1	1	1	1	3	1
31	1	2	2	1	2	0	2	0	1	3	2	2	4	3	2	2	0	2	2	3	3	1	1	3	1
21	1	2	2	1	2	1	0	2	3	3	4	1	0	1	3	0	4	1	0	3	3	1	1	3	#NULL!
42	2	4	1	0	4	2	0	0	3	0	4	1	1	0	4	0	0	3	0	2	3	0	1	1	1
45	1	#NULL!	1	1	#NULL!	1	3	1	2	3	1	1	3	1	1	1	4	4	3	1	1	2	1	2	1
23	1	3	2	2	#NULL!	1	1	2	3	3	2	2	4	1	1	2	2	3	0	2	3	3	1	3	2
37	1	2	2	2	2	2	1	1	2	3	2	1	1	1	2	1	1	2	2	2	2	1	1	3	1
37	1	3	2	2	2	1	3	2	2	2	2	3	2	1	1	1	2	1	2	2	2	2	1	2	1
49	1	3	3	2	#NULL!	0	0	0	3	4	1	1	4	1	2	1	0	2	4	4	3	2	1	3	1
73	1	2	3	2	2	0	3	0	1	0	2	1	4	1	1	#NULL!	3	2	3	2	2	#NULL!	1	0	#NULL!
32	1	2	2	2	1	1	0	0	2	0	3	2	0	1	1	2	0	2	2	2	3	1	1	0	1
42	1	2	2	1	1	1	2	1	2	2	1	1	1	1	1	2	1	1	2	1	2	1	1	0	1
70	1	2	2	1	2	1	0	2	2	3	2	2	4	1	2	1	0	1	2	2	2	1	1	2	1
76	1	3	1	1	2	#NULL!	2	2	2	2	3	1	1	1	1	1	#NULL!	1	1	1	1	2	1	1	1
49	1	2	4	3	3	2	4	3	3	4	3	2	4	4	4	4	4	2	4	3	3	4	1	3	2
26	1	2	2	2	2	1	2	1	3	3	2	2	3	3	2	2	1	2	4	2	3	4	1	4	2
46	1	2	2	2	2	1	2	1	2	2	2	2	1	1	1	3	2	2	4	1	1	4	1	2	1
18	1	4	2	2	1	0	4	1	2	3	3	2	4	3	1	1	4	1	3	3	2	4	1	4	#NULL!
27	1	3	2	2	3	0	3	1	3	3	2	3	2	1	1	1	1	2	4	3	2	1	1	3	1
25	2	2	#NULL!	#NULL!	#NULL!	2	1	1	#NULL!	3	#NULL!	3	4	1	1	1	1	1	1	1	2	1	1	4	1
50	1	4	4	2	2	2	4	2	3	4	3	2	4	3	3	3	0	2	4	4	2	2	3	4	2
48	2	1	1	0	1	0	1	0	1	0	1	2	1	1	1	1	1	1	1	1	1	1	1	1	1
79	2	2	1	0	#NULL!	0	0	0	2	0	1	1	0	1	1	0	0	2	0	0	2	0	1	0	1
49	1	2	2	2	3	1	3	1	4	#NULL!	2	2	4	1	2	2	0	2	2	1	2	2	1	1	1
48	1	3	3	2	2	2	3	2	4	3	2	2	3	2	3	4	3	3	4	3	3	3	2	3	3
53	1	3	2	1	3	1	2	1	2	4	2	3	3	1	3	1	2	3	3	2	3	1	#NULL!	3	3
58	1	4	4	0	2	0	4	0	4	4	2	3	4	4	1	2	0	2	4	3	3	4	1	4	1
40	1	3	4	3	3	2	4	2	3	3	3	3	3	2	2	2	2	2	2	3	2	2	1	3	1
19	1	3	3	3	3	1	4	0	2	4	3	4	2	0	2	4	0	2	3	2	2	2	1	4	2
39	2	3	#NULL!	#NULL!	#NULL!	0	0	4	2	0	4	2	4	3	4	0	0	2	0	#NULL!	#NULL!	0	4	0	4
42	1	2	2	4	4	2	3	2	3	3	4	3	2	4	3	0	1	3	3	3	3	1	2	4	2
23	1	2	3	2	3	#NULL!	#NULL!	#NULL!	#NULL!	#NULL!	#NULL!	#NULL!	#NULL!	#NULL!	#NULL!	#NULL!	#NULL!	3	2	3	3	0	2	4	2
32	1	2	1	2	1	2	2	2	3	2	2	3	2	2	1	2	2	2	3	2	3	2	1	3	2
37	1	1	2	3	#NULL!	1	4	0	1	2	4	3	2	4	1	4	0	1	4	2	2	3	1	0	#NULL!
51	1	2	1	2	2	2	1	2	1	4	2	3	2	2	2	0	0	1	0	3	1	1	1	3	#NULL!
41	1	3	3	2	2	1	3	2	2	2	2	4	2	1	2	3	3	2	4	2	2	2	1	4	1
64	1	1	1	0	#NULL!	0	2	1	2	2	2	2	4	0	1	0	4	1	2	0	1	0	1	2	1
60	1	2	2	1	2	1	2	1	2	2	1	1	1	1	1	1	1	1	2	1	2	1	1	0	1
33	1	3	4	2	4	4	1	3	3	3	2	2	0	3	2	4	1	3	0	2	3	4	3	3	1
44	2	2	3	2	2	2	3	3	2	3	3	3	4	1	2	1	2	1	2	2	2	2	1	3	1
21	2	3	2	1	#NULL!	1	2	0	1	4	2	2	0	1	1	0	1	1	0	1	1	1	1	2	1
26	1	1	1	1	1	1	1	1	2	1	1	1	2	1	1	1	2	2	1	1	1	1	1	2	1
18	1	3	2	2	2	2	2	1	2	4	2	2	4	2	1	1	4	3	1	2	1	1	1	2	1
81	1	3	2	2	3	0	0	0	3	0	2	2	0	0	2	0	0	#NULL!	0	0	3	0	#NULL!	0	#NULL!
51	1	2	3	2	2	1	4	1	4	4	3	4	4	3	2	3	3	2	4	3	2	3	1	4	1
77	2	2	1	1	2	1	1	1	2	0	2	1	1	1	1	1	3	1	1	1	2	1	1	0	1
72	1	2	2	0	1	1	4	1	2	3	3	1	4	0	1	4	0	1	4	2	2	0	1	0	#NULL!
62	1	2	4	3	4	0	3	1	2	3	3	2	3	3	3	4	0	2	3	3	2	0	1	3	1
45	2	2	1	1	1	1	0	0	2	3	1	1	1	1	1	1	0	2	0	1	1	1	1	1	1
48	2	2	1	1	1	1	2	1	1	1	2	2	1	1	2	1	1	2	1	1	1	1	1	2	1
26	1	1	4	2	4	1	0	1	1	3	2	2	1	1	1	1	2	2	0	2	2	2	2	0	2
21	1	3	3	2	4	2	3	3	4	4	1	2	0	3	4	0	1	2	3	2	4	0	2	3	2
49	2	4	2	2	4	0	0	3	4	4	3	3	0	1	4	0	0	3	0	0	4	0	2	3	4
47	1	4	4	3	4	3	4	2	4	4	3	4	4	3	4	4	4	3	4	4	4	3	3	4	4
52	1	4	4	4	4	4	4	3	3	4	4	4	4	4	4	4	4	4	4	4	4	4	3	4	4
25	1	4	3	3	3	2	3	2	3	4	2	3	3	2	2	1	3	3	3	2	3	2	2	3	2
18	1	1	2	1	2	0	1	1	2	2	2	4	1	2	3	0	3	2	1	1	2	0	1	3	1
30	1	4	1	2	2	1	2	1	3	3	4	2	4	2	1	2	0	2	3	1	3	2	1	4	1
26	1	3	2	2	2	2	3	1	3	3	2	3	2	3	1	1	1	1	4	2	2	2	1	4	1
40	1	2	2	2	2	1	2	1	2	1	2	2	1	1	1	1	2	1	1	1	2	1	1	1	1
42	1	2	2	1	3	2	4	1	1	4	1	3	4	1	1	2	2	2	4	1	1	2	1	4	1
25	2	2	2	1	2	2	2	1	2	2	3	3	2	2	1	3	4	1	3	2	1	1	1	2	1
27	1	2	1	1	1	1	2	0	2	2	1	1	1	1	1	1	1	1	2	1	1	1	1	0	1
30	1	2	1	0	1	1	2	1	2	3	1	3	3	1	1	1	1	1	1	1	1	0	1	2	2
23	2	2	3	1	1	1	1	1	1	2	1	2	2	3	1	1	1	1	4	1	1	1	1	1	1
40	1	2	1	1	#NULL!	1	2	1	1	2	1	1	0	1	1	1	1	1	2	1	1	1	1	2	1
18	1	3	2	2	2	2	2	1	2	3	3	3	1	2	2	0	3	2	2	2	2	2	1	2	#NULL!
25	1	3	4	3	4	2	0	0	3	4	4	4	1	2	2	1	1	2	2	2	3	1	1	4	1
34	1	2	2	1	3	1	0	2	2	3	2	2	4	1	2	0	1	1	2	3	2	0	1	2	4
44	999	3	4	3	3	2	4	2	4	4	3	3	2	4	2	4	3	3	3	4	4	0	1	4	1
21	1	3	3	1	3	3	4	2	2	4	4	4	4	2	2	3	3	1	3	2	3	4	1	4	1
28	999	2	3	2	3	0	3	2	2	4	3	3	4	2	3	3	0	2	3	3	2	0	2	4	#NULL!
25	999	3	1	1	1	1	2	1	2	2	1	2	0	2	1	1	2	1	3	3	2	1	1	2	1
51	2	2	2	2	3	1	0	1	2	3	3	3	0	2	2	0	0	2	0	0	2	0	2	0	2
42	1	1	2	2	2	2	2	2	2	2	2	1	2	1	2	1	1	2	3	1	1	1	1	3	1
47	1	3	3	1	2	1	3	3	2	4	2	1	4	2	2	3	0	2	4	2	3	4	2	4	#NULL!
42	1	1	2	1	1	1	4	1	1	2	3	2	2	1	1	1	2	2	3	2	1	1	2	2	1
73	1	2	2	1	3	1	1	1	2	2	2	2	1	1	1	1	1	1	1	2	1	1	1	2	1
21	2	2	2	1	1	1	4	1	3	2	1	2	2	3	1	1	3	1	1	2	2	1	1	2	1
43	2	2	1	3	3	3	0	3	2	2	4	3	3	2	3	2	2	3	3	3	2	4	4	4	4
26	1	4	4	4	4	4	4	3	4	4	4	4	4	4	3	2	3	2	4	3	3	1	3	4	2
32	1	3	2	2	1	3	1	1	3	4	3	1	4	1	1	1	1	2	1	2	3	1	1	1	1
69	1	3	2	1	2	0	0	#NULL!	3	1	2	1	0	3	2	0	0	3	2	2	3	0	2	0	2
52	1	3	4	2	3	2	4	2	4	3	3	2	4	2	2	1	2	2	4	3	3	2	1	2	1
57	1	2	1	1	1	1	1	2	2	2	1	2	1	1	1	1	1	1	0	1	1	1	1	1	1
71	1	#NULL!	1	0	#NULL!	0	0	0	1	0	#NULL!	#NULL!	0	1	2	0	0	1	0	0	1	0	#NULL!	0	#NULL!
24	1	3	3	3	2	1	3	1	3	3	3	1	2	2	2	2	2	2	4	1	3	2	1	3	1
21	1	2	1	0	#NULL!	0	1	1	2	2	1	2	2	2	1	1	1	1	0	2	1	1	1	1	1
43	1	2	1	0	1	0	1	0	1	1	1	1	1	1	1	1	1	1	1	1	1	1	1	0	#NULL!
35	1	3	3	3	4	3	3	4	3	4	4	4	4	3	4	4	4	4	4	4	4	4	4	4	4
27	1	1	1	1	1	1	2	1	2	3	2	2	3	1	1	2	1	2	2	1	1	2	1	2	1
67	1	1	1	0	#NULL!	0	1	0	1	0	2	1	0	0	1	0	0	1	0	0	1	0	1	0	#NULL!
51	2	2	1	0	3	0	3	1	2	2	1	1	1	1	1	1	3	2	3	1	1	1	1	2	#NULL!
18	1	3	4	2	3	2	4	2	2	4	3	3	3	2	2	4	2	2	4	3	2	4	2	4	#NULL!
23	2	1	3	0	#NULL!	0	0	3	1	3	1	1	1	1	1	1	1	1	3	2	3	1	1	2	1
60	1	2	3	1	3	1	2	2	2	3	2	2	2	2	2	#NULL!	0	2	3	2	2	0	1	4	1
33	999	2	2	1	2	1	2	1	1	4	3	2	4	3	3	1	0	1	4	3	3	1	1	2	1
29	1	1	1	0	#NULL!	0	0	0	1	1	1	1	0	0	1	0	0	1	0	0	1	0	1	0	#NULL!
43	1	2	2	2	2	1	2	2	2	3	2	2	3	2	2	1	2	2	3	2	2	2	1	3	1
64	2	2	3	0	#NULL!	0	0	0	2	0	1	1	1	0	1	0	0	1	0	1	2	1	1	2	1
40	1	2	1	1	1	0	1	0	2	0	2	1	3	1	1	0	1	2	0	0	2	0	1	0	#NULL!
52	999	2	1	1	1	1	2	1	2	3	3	1	1	1	1	1	1	2	2	1	1	1	1	2	1
29	1	2	2	1	2	0	2	0	2	2	1	1	1	2	1	3	1	1	2	1	1	1	1	2	1
61	1	2	2	1	2	0	0	0	2	2	2	2	0	1	1	0	0	1	0	1	1	0	1	0	#NULL!
59	1	2	2	2	2	1	2	2	1	2	2	2	4	2	1	1	2	2	2	2	1	1	1	3	1
64	1	2	1	1	2	0	2	0	1	3	2	2	4	1	2	1	2	1	2	2	1	1	1	3	2
25	1	4	4	4	4	4	4	1	2	4	4	3	4	4	3	4	4	4	4	4	4	4	4	4	4
30	2	3	3	2	3	2	2	2	2	2	3	2	3	2	2	2	2	2	3	2	2	1	2	2	2
47	999	1	2	1	2	1	0	3	2	2	2	1	1	1	1	1	1	2	1	2	1	1	1	2	1
68	1	3	3	2	#NULL!	1	4	1	1	4	3	3	4	1	1	2	4	2	4	3	3	0	1	3	1
20	999	2	2	2	3	1	3	2	3	4	2	4	3	2	3	0	2	2	3	3	2	0	1	4	1
32	1	2	2	1	1	1	3	1	2	3	1	2	2	2	1	1	1	1	4	2	1	1	2	3	4
77	1	2	4	0	3	0	0	0	2	4	1	3	4	0	1	3	0	1	4	2	2	0	1	3	1
32	1	2	2	1	#NULL!	1	3	0	2	0	3	2	2	2	2	0	1	2	0	2	1	0	1	2	1
56	999	1	1	1	1	#NULL!	#NULL!	#NULL!	#NULL!	#NULL!	#NULL!	#NULL!	#NULL!	#NULL!	#NULL!	#NULL!	#NULL!	#NULL!	#NULL!	#NULL!	#NULL!	#NULL!	#NULL!	#NULL!	#NULL!
63	999	2	1	0	2	1	1	1	1	0	1	3	1	1	1	1	1	1	1	1	1	1	1	1	1
33	999	2	2	2	2	1	3	0	3	4	1	3	1	1	2	0	2	2	4	3	2	0	3	4	1
999	999	2	2	2	3	0	1	0	2	0	2	1	0	0	2	4	0	1	0	1	1	1	1	1	#NULL!
58	1	1	1	0	1	1	2	1	3	1	1	1	3	2	1	3	2	1	2	1	1	2	1	0	1
44	999	2	1	0	#NULL!	0	0	0	3	0	3	1	4	0	1	0	0	1	1	1	2	0	1	0	#NULL!
65	2	2	1	0	#NULL!	0	0	0	2	0	1	1	0	0	1	3	0	1	0	0	1	0	1	0	#NULL!
39	1	2	1	1	1	1	1	0	1	3	1	1	4	1	1	1	0	1	1	1	1	1	1	1	1
58	2	2	2	2	1	1	1	#NULL!	2	2	2	1	1	1	1	1	0	1	3	1	2	1	1	1	1
30	1	3	2	2	2	2	3	2	2	3	2	2	2	2	3	0	2	2	3	3	2	0	2	2	3
34	1	2	1	0	1	1	1	0	1	2	2	2	1	1	1	1	1	1	0	1	1	1	1	2	1
59	1	3	3	2	4	0	3	2	4	3	3	3	4	2	3	4	4	1	4	2	3	4	1	2	2
70	1	2	2	1	2	0	3	0	2	3	2	1	1	1	1	2	0	2	2	1	2	1	1	1	1
71	1	2	2	1	1	1	1	1	2	2	1	2	2	1	1	1	1	1	0	1	2	0	1	0	1
72	1	3	3	0	2	1	2	1	2	3	2	1	4	2	1	3	#NULL!	2	1	2	1	#NULL!	1	1	1
44	2	2	3	2	2	1	3	2	3	2	2	1	1	1	1	1	2	1	2	1	1	1	1	2	1
75	1	#NULL!	#NULL!	#NULL!	#NULL!	#NULL!	1	1	1	2	2	2	3	3	2	#NULL!	#NULL!	3	2	3	3	#NULL!	2	#NULL!	2
73	1	2	2	1	1	0	0	0	1	2	3	2	3	1	1	1	1	1	3	2	2	1	1	3	1
72	1	2	1	1	1	0	1	1	2	2	1	1	1	1	1	1	0	1	1	1	2	0	1	1	1
41	2	2	1	1	2	0	0	0	1	3	1	1	1	1	1	0	1	1	2	1	2	2	1	1	1
62	1	2	1	1	1	1	1	1	2	1	2	2	3	1	1	1	1	1	2	2	2	1	1	2	1
59	1	2	1	0	1	0	1	1	2	1	2	1	1	1	1	1	0	1	0	1	1	1	1	0	1
60	1	1	3	0	1	0	4	0	2	4	1	1	4	2	2	0	0	2	3	2	2	0	1	3	#NULL!
60	2	1	1	1	1	1	1	0	1	1	2	1	1	1	1	1	1	2	1	1	1	1	1	2	1
46	1	2	1	1	1	1	1	1	1	2	1	2	2	1	1	1	1	2	2	1	1	1	1	2	1
40	1	3	2	1	1	1	3	1	2	3	2	2	2	1	2	2	1	2	2	2	3	2	1	0	#NULL!
21	1	4	3	2	3	1	3	1	3	3	3	3	3	1	2	1	0	2	2	2	3	1	2	4	1
61	1	2	2	2	2	1	2	1	2	3	2	2	2	1	1	1	4	1	1	1	2	2	1	0	1
46	1	2	4	2	4	1	4	3	4	4	3	3	4	3	4	4	1	2	4	2	4	4	2	4	#NULL!
41	1	2	2	1	1	1	2	1	2	1	1	2	2	2	2	1	2	2	3	2	1	1	1	3	1
52	1	2	1	1	2	1	1	1	2	2	2	1	1	2	2	1	1	3	2	1	1	1	1	1	1
31	1	2	1	1	1	1	1	1	1	2	1	2	1	1	1	0	1	1	2	1	1	0	1	2	1
77	2	2	1	1	#NULL!	0	2	1	1	0	2	2	1	1	1	1	2	2	0	1	1	0	1	0	1
19	2	2	2	1	1	1	1	1	1	2	2	1	1	1	1	1	1	1	1	1	1	1	1	2	1
67	2	2	1	1	1	0	0	1	1	2	3	1	1	3	1	0	1	2	1	0	1	0	1	0	1
34	1	4	4	3	4	0	4	4	4	4	3	4	4	4	4	4	0	3	4	3	4	4	1	4	1
24	1	2	4	2	3	0	4	2	2	4	2	3	4	4	2	2	0	2	4	3	3	2	1	4	#NULL!
74	1	2	1	1	1	#NULL!	2	1	1	4	2	2	4	1	1	4	1	1	1	3	1	1	1	1	1
32	1	2	1	1	1	0	2	0	2	3	2	1	3	0	1	0	0	1	2	1	3	0	1	2	#NULL!
22	1	2	1	0	#NULL!	1	0	1	1	4	4	4	1	1	2	1	1	2	1	3	2	1	1	4	1
24	1	2	1	2	#NULL!	2	1	1	2	1	2	2	0	1	2	1	1	2	3	2	2	1	1	1	1
78	1	1	2	0	1	1	0	0	2	0	1	1	0	1	1	0	0	1	1	3	1	0	2	0	1
59	2	2	1	0	#NULL!	0	1	0	1	0	1	1	1	1	1	1	1	1	1	1	1	1	1	1	1
40	1	2	2	1	1	1	0	1	2	2	2	1	1	1	1	1	0	1	1	1	1	1	1	1	1
50	1	2	2	2	2	2	3	1	1	3	3	2	2	3	3	1	0	1	3	2	1	0	1	3	#NULL!
55	1	2	2	2	2	1	3	1	2	3	2	2	3	3	1	2	0	1	2	1	2	2	1	0	1
47	1	1	2	2	2	1	3	1	3	3	3	1	4	3	2	3	3	1	3	2	3	3	1	2	1
30	1	2	1	0	1	1	1	1	1	2	2	1	1	1	1	2	1	1	1	1	1	1	1	0	1
51	1	3	3	2	3	2	4	2	4	2	3	4	4	3	3	4	4	2	3	3	2	2	2	3	2
19	1	4	4	3	4	2	4	1	3	3	3	2	1	1	1	2	0	2	4	3	1	2	1	4	2
55	1	3	2	2	2	1	2	1	2	2	2	1	0	2	2	0	2	2	2	3	2	1	2	0	1
28	1	2	1	1	1	1	0	1	1	2	1	1	0	1	1	1	0	1	1	1	1	1	1	0	#NULL!
28	1	2	1	2	3	1	1	1	2	3	3	1	1	2	2	1	2	2	2	1	3	3	2	2	1
32	1	1	1	#NULL!	#NULL!	1	1	1	2	2	1	1	1	1	1	1	1	1	2	1	1	1	1	1	1
33	1	3	4	3	4	3	4	3	4	3	3	4	4	4	3	3	4	4	4	3	4	3	2	4	3
23	1	4	3	3	3	2	3	1	3	4	3	4	4	3	3	2	3	4	4	3	4	4	3	4	2
19	1	2	2	2	#NULL!	1	3	2	2	4	2	4	1	4	1	1	4	4	3	3	3	3	1	2	1
36	1	2	1	2	2	1	1	1	2	2	2	2	1	1	2	2	1	2	2	1	3	2	1	2	1
52	1	2	2	1	1	0	3	1	3	4	3	2	2	1	2	1	1	2	2	2	2	2	1	1	1
28	1	#NULL!	#NULL!	#NULL!	#NULL!	0	#NULL!	1	2	#NULL!	#NULL!	2	1	#NULL!	2	0	1	1	1	2	#NULL!	#NULL!	1	4	2
38	1	2	1	1	1	0	2	1	2	2	2	2	1	1	1	#NULL!	1	1	1	0	1	2	1	2	#NULL!
55	1	2	2	1	1	1	1	1	2	1	1	2	1	1	1	1	1	1	1	1	1	1	1	2	1
31	1	2	1	2	2	1	3	1	1	2	2	2	3	2	1	2	3	1	2	2	1	2	1	3	1
32	999	2	3	0	2	2	3	3	4	3	3	2	3	4	4	3	4	2	4	3	4	0	1	3	2
24	1	2	2	1	2	1	2	1	2	2	1	3	2	4	2	2	1	2	3	2	3	3	1	3	2
27	1	2	#NULL!	2	2	0	2	1	3	3	2	2	2	2	2	0	1	2	3	2	3	2	1	0	1
29	1	2	2	1	1	1	2	2	2	2	1	1	1	2	1	1	2	1	3	1	2	2	1	2	1
67	2	2	1	1	1	1	1	1	1	1	2	1	1	1	1	1	1	1	1	1	1	1	1	1	1
35	2	2	1	0	1	1	1	1	2	2	1	1	1	1	1	1	1	1	1	1	1	1	1	2	1
33	2	1	1	0	1	1	1	1	2	2	1	1	2	1	1	1	1	1	0	1	2	1	1	2	1
35	1	1	3	0	#NULL!	0	2	0	1	2	1	2	4	1	1	1	0	1	0	3	1	0	1	#NULL!	#NULL!
43	1	4	3	2	2	3	3	1	2	2	3	2	4	1	1	1	0	2	0	1	2	0	1	3	1
62	1	2	2	2	#NULL!	0	0	1	2	2	1	2	0	1	1	1	0	1	0	2	1	1	1	1	1
40	999	3	4	4	3	2	4	1	3	4	4	3	0	2	2	1	0	2	4	4	3	2	1	4	2
58	1	2	2	0	#NULL!	0	1	1	1	2	2	1	4	1	1	1	0	2	4	1	1	1	1	0	1
51	999	3	2	1	2	1	2	1	3	2	2	2	1	1	2	1	0	2	0	2	1	0	1	0	1
35	1	2	2	3	3	1	2	0	1	3	2	1	2	0	2	1	0	1	2	0	2	1	1	0	#NULL!
58	2	3	2	1	4	1	1	2	2	2	3	2	1	2	4	1	1	2	2	1	2	1	1	2	1
60	1	2	1	1	1	0	1	1	2	2	2	2	1	1	1	1	0	1	0	1	2	1	1	2	1
35	1	2	2	1	2	0	2	1	2	2	1	1	1	1	1	1	0	1	3	3	2	2	1	2	1
40	1	3	2	1	1	0	3	1	4	0	4	4	4	4	2	4	4	2	0	2	3	4	2	0	3
53	1	2	2	1	#NULL!	1	3	3	1	1	2	2	1	1	2	1	#NULL!	2	2	1	1	0	1	2	#NULL!
29	1	2	1	0	2	0	1	0	2	1	1	1	1	1	3	1	1	2	0	1	1	1	1	1	1
999	999	2	2	0	#NULL!	1	2	0	1	2	1	1	1	1	1	1	0	2	0	0	1	0	1	0	#NULL!
27	1	4	4	3	4	0	4	2	3	4	4	2	0	3	4	1	0	4	4	0	3	1	3	4	1
21	2	3	4	1	2	3	3	2	2	3	3	2	1	1	1	0	3	2	3	0	2	3	1	3	#NULL!
21	1	4	2	2	2	0	3	1	2	3	2	3	4	2	1	3	0	2	2	2	3	4	1	3	#NULL!
62	1	2	2	0	1	0	3	1	1	2	3	2	4	1	2	0	3	2	3	2	2	0	1	2	1
58	2	2	2	2	2	1	2	1	2	2	2	1	1	1	1	1	3	1	2	1	2	1	1	2	1
27	1	2	3	1	3	3	4	3	3	4	3	4	1	3	3	1	3	2	4	2	2	3	1	3	3
21	1	2	2	0	2	2	4	1	2	2	2	3	1	1	2	1	1	2	2	1	3	1	1	3	1
45	1	2	2	1	1	1	2	1	1	1	3	1	2	2	1	1	1	1	2	1	1	1	1	2	1
64	999	2	1	1	#NULL!	2	1	3	2	3	1	3	0	0	#NULL!	1	1	1	1	3	2	1	1	2	1
52	1	2	3	2	#NULL!	1	2	2	2	2	2	3	1	2	2	1	2	1	3	2	2	2	1	2	1
28	1	2	1	1	1	0	2	1	1	4	1	2	3	1	1	1	1	2	2	1	1	2	1	3	1
23	1	2	2	2	2	2	2	0	2	2	2	2	1	2	1	1	2	2	2	1	1	1	2	1	1
35	1	2	3	2	3	2	3	2	3	3	2	3	4	1	1	2	2	2	2	2	2	2	1	2	2
76	1	2	2	1	2	0	1	1	1	1	1	1	0	1	1	1	1	1	2	1	1	0	1	1	1
34	1	2	3	2	2	1	4	3	2	3	3	2	4	3	2	2	0	2	4	2	3	2	1	4	2
47	1	4	4	4	4	4	#NULL!	4	4	4	3	4	#NULL!	#NULL!	4	#NULL!	#NULL!	4	#NULL!	#NULL!	4	#NULL!	4	4	4
45	2	4	4	0	1	3	4	4	3	4	4	3	4	4	4	2	4	4	4	3	4	4	3	4	3
58	1	2	3	1	3	2	4	2	2	3	1	3	4	2	2	3	4	2	4	2	2	2	1	3	1
91	1	3	1	1	2	0	0	1	4	1	1	1	0	1	1	0	0	1	2	1	1	0	1	1	1
50	1	2	1	1	#NULL!	#NULL!	#NULL!	#NULL!	#NULL!	#NULL!	#NULL!	#NULL!	#NULL!	#NULL!	#NULL!	#NULL!	#NULL!	#NULL!	#NULL!	#NULL!	#NULL!	#NULL!	#NULL!	#NULL!	#NULL!
56	1	1	2	1	3	#NULL!	#NULL!	#NULL!	#NULL!	#NULL!	#NULL!	#NULL!	#NULL!	#NULL!	#NULL!	#NULL!	#NULL!	#NULL!	#NULL!	#NULL!	#NULL!	#NULL!	#NULL!	#NULL!	#NULL!
82	1	2	2	1	2	0	0	0	4	1	1	1	0	0	1	0	0	2	2	0	1	0	2	0	#NULL!
58	1	1	1	#NULL!	#NULL!	0	1	#NULL!	1	1	1	2	1	1	1	1	0	1	1	1	1	1	1	0	1
59	1	2	3	0	0	0	0	0	1	2	1	1	0	0	1	0	0	1	1	0	1	#NULL!	1	0	0
24	2	1	1	0	1	1	1	4	1	2	1	2	1	2	1	1	1	1	0	1	1	1	1	1	1
33	1	2	2	1	2	1	1	1	2	2	1	1	0	1	1	1	1	1	2	2	2	2	1	2	1
47	1	2	2	1	1	1	2	1	1	4	1	1	2	1	1	1	1	1	1	1	1	1	1	1	1
68	1	2	2	1	1	0	1	0	1	#NULL!	1	2	1	1	1	1	0	1	0	1	1	1	1	0	0
51	1	1	2	1	2	1	0	2	1	2	1	1	2	1	2	0	1	1	2	1	1	0	1	2	1
999	2	1	1	1	1	0	1	1	4	1	1	1	1	1	1	1	1	1	1	1	1	1	1	1	1
56	1	1	1	1	1	1	1	1	1	2	1	2	1	1	1	1	1	1	1	1	1	1	1	1	1
45	1	3	3	1	3	0	3	0	2	2	2	2	1	1	1	1	1	2	2	2	2	2	2	1	1
73	1	2	2	1	3	0	0	2	#NULL!	4	2	1	0	1	1	0	0	2	4	1	1	0	2	0	1
55	1	2	3	1	2	2	3	2	3	4	2	3	0	3	2	2	0	2	0	3	2	1	1	0	3
999	1	2	3	1	3	0	2	4	1	4	3	1	4	0	3	0	4	2	3	2	3	4	1	2	0
55	1	2	#NULL!	1	#NULL!	3	4	1	#NULL!	4	2	4	4	1	1	1	#NULL!	3	3	0	#NULL!	1	1	4	1
35	2	3	4	4	3	3	2	2	2	4	3	3	0	4	3	3	2	3	2	4	3	2	2	4	2
52	2	3	3	2	3	1	0	#NULL!	3	4	2	#NULL!	0	2	3	0	0	2	0	3	4	0	1	0	3
55	1	2	3	2	3	1	0	1	2	4	3	4	4	3	3	1	1	2	0	1	1	2	1	0	1
60	1	1	3	2	3	1	2	0	1	1	2	1	0	#NULL!	1	#NULL!	3	1	#NULL!	#NULL!	1	#NULL!	1	2	1
999	2	2	3	3	4	0	4	2	3	3	3	2	2	3	3	2	0	2	2	2	3	3	2	3	3
49	1	2	4	2	4	2	4	4	3	4	2	4	3	3	4	1	4	2	4	4	4	4	2	4	0
66	1	1	1	1	1	0	1	1	1	0	1	1	1	1	1	1	3	1	2	1	1	1	1	1	1
64	2	2	1	1	1	1	1	1	1	2	1	2	0	1	1	1	0	2	0	1	1	1	1	2	1
64	2	2	2	2	0	0	2	2	1	2	2	1	1	1	1	1	0	1	0	1	2	1	1	3	1
79	1	2	2	1	1	0	0	1	2	2	1	1	0	2	1	0	0	1	0	1	1	0	1	2	1
78	2	2	1	0	#NULL!	0	0	0	2	0	2	2	1	1	1	0	0	1	0	1	2	0	1	1	1
59	1	2	1	1	1	1	1	1	2	0	1	1	2	1	1	0	0	1	1	1	1	0	1	1	1
65	2	1	1	1	1	1	1	1	1	1	1	1	1	1	1	1	0	1	1	1	1	1	1	1	1
53	2	1	3	0	#NULL!	0	1	2	2	3	2	1	0	1	2	0	0	1	2	1	1	0	1	2	1
67	1	2	1	0	#NULL!	0	0	0	1	2	1	1	4	3	1	1	0	1	3	1	2	1	1	1	1
62	1	2	2	1	1	1	3	1	2	2	2	3	2	1	1	1	1	1	1	2	2	1	1	2	1
38	1	1	1	0	1	0	2	2	3	2	1	1	2	1	1	1	1	1	3	1	1	1	1	1	1
58	1	2	3	1	3	2	4	2	2	3	1	3	4	2	2	3	4	2	4	2	2	2	1	3	1
60	1	1	1	1	1	1	0	1	1	1	1	1	0	1	1	1	0	1	1	1	1	2	1	1	1
58	2	2	2	1	1	1	1	1	1	2	1	1	1	1	1	1	2	1	1	1	3	1	1	1	1
70	2	1	2	1	2	0	2	1	2	2	2	1	0	1	1	1	1	1	1	1	1	2	1	1	1
62	1	2	3	0	2	1	1	1	1	4	1	1	1	1	2	0	1	1	1	1	2	0	1	3	1
69	1	2	1	1	1	1	1	1	2	2	2	1	1	1	1	1	0	1	2	3	2	1	1	0	1
50	1	1	1	1	1	1	1	1	1	1	1	1	4	1	1	1	1	1	1	1	1	1	1	1	1
43	2	1	2	1	1	1	1	1	1	2	2	2	0	1	1	1	1	1	0	1	2	1	1	3	1
54	1	2	2	1	1	1	2	1	2	2	1	1	4	1	1	2	2	2	3	1	2	1	1	2	1
44	1	2	2	1	3	2	0	1	3	4	3	2	0	1	1	2	1	2	0	2	2	4	1	4	2
45	1	1	1	0	1	1	0	2	1	2	1	1	0	0	1	0	1	1	0	1	1	0	1	2	1
45	1	2	2	1	1	1	1	0	1	2	1	1	1	1	1	1	1	1	2	1	1	1	1	1	1
40	2	2	2	1	3	1	1	1	2	3	2	2	1	2	2	1	1	2	0	2	2	3	1	4	2
62	1	1	1	0	4	1	1	0	1	0	2	2	1	1	1	1	1	1	1	1	1	1	1	0	1
79	2	1	1	0	1	0	1	1	2	0	4	2	1	1	1	1	0	2	1	1	1	0	1	0	1
999	2	2	1	2	1	1	2	1	2	2	3	3	2	3	3	1	1	2	2	2	2	1	1	2	1
48	1	2	2	2	2	2	2	2	3	2	2	1	2	1	1	2	2	2	2	#NULL!	2	2	1	2	1
47	1	2	3	2	1	2	2	2	3	4	2	3	4	2	2	0	2	3	0	3	3	0	2	3	2
53	1	2	3	0	4	1	3	2	3	3	2	2	1	4	2	1	1	1	3	2	4	4	1	1	1
39	1	2	#NULL!	1	3	2	3	2	1	3	2	2	4	1	2	1	0	2	3	2	2	2	2	3	2
59	1	2	3	1	2	1	3	1	2	2	2	2	4	1	1	3	0	1	2	1	2	2	1	0	1
26	1	2	2	2	2	1	4	2	2	3	3	3	1	3	1	1	0	2	4	4	2	2	1	2	1
72	1	2	2	1	1	1	1	1	2	2	1	1	1	1	1	0	1	1	1	1	1	0	1	0	1
71	2	2	1	1	2	0	0	0	1	1	2	1	1	1	1	1	0	2	1	1	2	2	1	1	1
26	1	3	1	2	4	1	2	0	2	4	3	3	2	3	3	4	0	4	4	0	3	0	2	3	#NULL!
70	2	2	3	2	3	1	2	1	4	3	3	2	3	1	2	1	0	2	2	2	3	0	1	3	1
63	1	2	2	0	1	0	2	1	1	2	1	2	1	1	2	1	1	1	2	1	1	1	1	1	1
66	1	2	3	1	2	2	3	2	2	2	2	2	4	3	3	0	2	2	3	2	2	0	1	3	1
26	1	3	1	3	3	0	4	1	2	3	4	3	2	1	2	1	1	3	2	3	3	2	1	3	1
48	1	2	3	2	3	0	1	0	3	3	3	2	0	2	1	0	0	2	3	2	2	3	2	2	2
35	2	4	4	4	3	4	1	1	3	4	4	4	4	2	2	1	2	4	3	4	3	2	2	3	2
39	1	4	3	3	4	4	4	2	4	4	3	2	4	4	2	3	0	2	0	4	4	1	2	4	4
41	1	1	1	1	1	1	1	1	2	1	1	2	4	1	1	2	0	1	0	1	1	1	1	1	1
76	1	2	2	1	1	1	2	1	2	2	1	1	1	1	1	1	1	1	2	2	2	0	1	1	1
77	1	1	1	0	1	1	0	#NULL!	1	1	1	1	0	1	1	1	0	1	0	1	1	1	1	0	0
61	1	2	1	0	0	0	1	0	2	3	1	1	0	0	1	0	0	1	1	0	1	0	1	0	0
66	2	1	1	1	1	1	2	2	1	2	1	1	2	1	1	1	1	1	1	1	1	1	1	0	1
46	999	2	2	1	1	1	2	1	3	2	1	2	4	1	1	3	1	1	1	1	2	3	1	2	1
33	1	2	2	2	2	1	3	2	3	3	2	2	2	1	2	1	2	1	4	2	2	1	1	4	1
73	1	2	4	2	2	0	0	2	3	3	2	3	4	3	3	1	0	2	4	4	2	2	1	3	1
68	2	2	2	0	2	0	1	1	1	1	1	1	1	1	1	1	1	1	0	2	2	1	1	1	1
28	1	2	2	1	1	2	2	1	3	2	1	1	1	2	2	1	2	2	2	1	1	1	1	3	1
57	1	1	2	0	1	1	0	0	1	2	1	2	0	0	1	1	0	1	0	1	1	1	1	0	1
60	2	2	1	1	0	0	1	1	1	1	2	1	1	1	1	1	1	2	2	1	1	1	1	1	1
63	2	1	1	1	3	2	3	1	1	4	2	2	1	3	1	0	1	1	0	1	1	2	1	2	1
24	1	2	1	1	1	1	1	1	1	1	2	1	2	1	2	0	1	2	2	1	1	0	1	0	1
42	1	2	3	0	2	2	3	1	2	3	1	1	4	1	2	0	1	2	0	2	2	0	1	3	0
46	1	2	1	1	#NULL!	0	2	1	2	0	2	1	1	3	1	2	1	3	3	1	2	0	1	2	1
52	1	4	3	4	4	4	4	0	1	2	2	1	4	4	1	3	4	3	4	4	3	4	3	3	3
34	1	3	3	2	2	4	4	1	2	2	1	1	4	2	4	4	1	4	2	4	2	4	1	0	2
42	1	2	2	1	2	1	1	1	2	3	2	3	1	1	2	0	1	2	0	1	1	0	1	3	1
54	2	2	2	2	2	1	3	1	3	3	2	2	0	1	2	0	0	2	2	1	2	0	1	2	0
51	1	2	2	1	4	1	1	4	3	4	1	4	1	2	3	1	3	2	2	2	2	1	1	4	2
39	1	3	3	2	3	1	4	1	3	4	2	1	2	1	1	2	3	3	4	3	3	3	1	3	1
63	1	4	3	4	4	4	2	1	2	4	4	2	1	2	3	1	4	4	3	4	2	2	2	2	4
59	1	3	3	2	2	2	0	2	2	3	3	3	0	2	3	1	0	2	4	0	3	0	1	2	#NULL!
31	1	1	3	2	3	2	2	2	3	3	2	2	3	1	1	1	3	1	3	2	2	4	1	3	1
55	1	2	3	2	4	2	2	3	4	4	3	3	3	3	3	1	2	2	4	3	4	2	1	3	1
57	1	2	2	2	1	1	2	1	2	2	2	2	2	2	2	2	0	2	2	2	1	1	2	2	1
32	2	2	2	1	2	1	2	1	1	2	2	2	1	1	1	2	2	2	1	1	1	1	1	2	1
43	1	2	2	1	4	3	3	2	2	3	3	4	3	3	4	0	3	4	1	2	4	3	3	4	2
53	1	3	2	2	2	3	2	2	1	3	3	3	4	2	2	1	2	3	3	2	2	1	1	3	1
47	1	2	4	2	3	2	3	2	2	4	3	2	3	2	3	4	0	2	4	3	2	#NULL!	1	3	1
33	1	2	2	3	3	2	3	2	3	3	3	2	1	3	2	2	2	3	4	2	3	1	2	2	1
43	1	4	3	2	4	0	4	0	2	4	3	4	4	1	1	1	0	3	4	4	3	2	1	4	1
72	2	2	1	1	1	0	3	1	1	1	1	1	0	1	1	1	0	3	1	1	1	1	1	0	1
64	2	1	1	0	1	0	2	2	1	1	1	1	1	1	1	1	1	1	0	1	2	1	1	1	4
61	2	2	2	1	1	1	1	1	1	1	1	1	0	1	1	1	0	1	0	0	1	1	1	1	1
56	1	1	3	1	3	1	2	1	2	2	1	1	4	1	3	1	2	1	4	1	1	1	1	1	1
19	1	2	2	2	2	1	1	0	2	0	2	2	1	2	1	0	1	1	1	1	2	0	1	0	1
71	1	1	1	0	1	0	1	1	1	1	2	1	0	1	1	0	1	1	1	1	1	0	1	0	1
22	1	2	2	2	2	0	4	#NULL!	2	4	2	2	4	1	1	3	3	2	4	3	2	2	2	4	2
50	1	1	1	1	1	1	1	2	1	1	1	2	1	1	1	1	1	1	2	1	1	1	1	1	1
63	2	1	2	1	2	1	1	1	1	2	1	2	1	1	1	0	0	1	0	1	1	0	1	1	1
29	1	2	2	2	2	1	4	2	3	4	2	2	1	4	2	0	2	1	2	3	2	2	1	4	1
54	1	2	2	2	2	1	2	1	2	2	2	1	1	1	1	1	1	2	0	1	1	1	1	1	1
41	1	1	2	1	1	1	1	1	1	1	1	1	1	1	1	1	1	1	0	1	1	1	1	2	1
67	1	2	1	1	1	0	2	1	1	2	1	2	3	1	2	0	2	2	1	1	2	1	1	3	1
64	1	1	1	1	2	0	1	1	1	2	1	1	1	1	1	1	1	1	1	1	1	1	1	1	1
67	2	1	1	1	1	1	1	0	1	0	2	2	3	1	1	1	1	2	0	1	1	1	1	0	1
62	1	2	1	0	1	0	3	0	1	2	2	1	0	0	1	0	0	1	3	2	1	0	1	0	0
50	1	2	2	2	4	1	4	1	2	3	2	2	1	1	1	2	0	1	3	2	2	2	1	1	1
34	1	2	2	1	1	1	1	4	3	3	2	3	1	1	1	1	2	3	3	3	2	1	2	3	3
60	2	3	2	1	2	1	2	1	2	2	2	1	1	1	2	1	1	2	2	1	2	2	1	2	1
59	1	2	2	2	1	1	2	1	2	3	2	2	4	1	1	1	1	1	2	1	2	1	1	2	1
25	1	2	3	2	3	2	4	2	2	3	2	2	4	1	2	0	3	2	3	2	3	#NULL!	1	2	1
48	2	2	1	0	1	0	0	0	1	2	1	1	0	0	1	1	1	1	0	1	1	1	1	1	1
27	1	2	2	3	2	1	3	1	1	3	3	1	2	2	1	1	1	2	4	2	3	1	1	3	#NULL!
38	1	3	4	2	2	2	2	2	2	3	2	1	0	0	2	0	0	2	0	3	2	0	1	4	2
43	2	3	1	2	1	1	#NULL!	3	2	2	2	#NULL!	1	1	#NULL!	0	1	2	0	1	2	0	1	2	1
32	1	2	2	2	3	1	4	2	2	4	2	1	4	4	3	2	3	2	4	2	2	3	1	4	1
67	1	3	2	1	3	0	0	3	2	3	1	4	1	1	1	3	0	1	4	3	3	0	2	2	1
40	1	2	3	1	3	1	0	1	2	3	2	1	1	3	1	1	0	2	3	1	2	1	1	2	1
59	1	2	#NULL!	2	3	2	2	2	1	3	2	2	0	0	1	0	0	2	0	2	2	1	1	3	1
30	1	2	3	2	3	1	2	0	2	4	2	1	2	1	1	2	1	1	4	3	3	2	1	0	1
46	2	2	1	1	1	1	0	0	2	2	1	2	0	1	1	1	1	1	1	1	1	0	1	2	1
73	2	2	2	1	1	1	2	1	2	2	1	1	1	1	1	1	0	1	0	1	1	2	1	2	1
32	1	4	3	2	1	1	1	2	3	3	2	4	2	1	2	1	1	2	2	2	3	2	2	4	1
57	1	2	4	4	4	4	4	2	1	4	4	1	4	3	4	0	0	1	4	4	2	4	1	4	1
28	2	4	3	2	3	2	3	2	3	4	3	3	0	3	3	0	3	3	3	3	4	0	1	3	2
47	1	4	4	3	4	2	0	2	4	4	3	3	0	4	3	4	0	4	4	4	3	3	2	3	2
44	2	3	2	3	3	2	4	2	3	3	3	2	3	3	3	2	4	3	3	2	3	4	2	4	2
24	1	2	2	2	0	2	4	3	1	4	3	3	1	3	2	1	2	2	3	2	2	1	1	4	1
74	1	1	1	1	2	0	2	0	2	3	2	2	4	1	1	1	0	1	0	3	2	1	1	0	1
64	2	2	1	0	1	0	1	2	2	0	1	1	1	1	1	1	0	1	0	1	1	0	1	1	1
47	2	1	1	1	1	1	1	1	1	1	1	1	1	1	1	1	1	1	1	1	1	1	1	#NULL!	#NULL!
59	1	1	1	0	#NULL!	0	0	0	1	0	1	3	1	1	1	1	0	1	0	1	1	1	1	1	1
58	1	2	1	1	1	0	0	0	2	3	1	2	0	1	1	0	0	1	1	2	2	2	1	2	3
42	1	2	1	0	1	1	1	2	2	2	1	2	2	1	1	1	1	1	2	1	1	1	1	3	1
65	1	2	2	0	0	0	0	1	2	0	1	1	0	1	1	0	0	2	0	1	2	0	1	0	1
42	2	2	1	1	1	1	1	2	1	1	1	1	1	1	1	1	1	1	1	1	2	1	1	1	1
40	1	2	2	1	2	1	2	1	2	3	2	2	2	1	2	1	0	1	2	2	2	2	1	1	1
51	2	1	1	0	1	0	1	0	1	2	1	1	1	1	1	1	1	1	1	1	1	1	1	1	1
25	1	2	2	2	2	1	2	1	2	2	2	1	1	1	2	1	1	2	3	1	2	1	1	1	1
68	1	2	3	2	2	2	4	2	2	4	2	2	4	3	2	2	3	2	3	3	2	0	1	4	1
33	1	3	3	1	2	2	2	2	2	4	2	3	2	1	2	0	2	3	3	2	3	2	1	3	1
999	2	2	3	1	1	1	3	1	#NULL!	2	1	2	0	2	1	0	0	1	0	1	1	0	1	0	1
73	1	1	3	0	0	0	0	1	2	1	1	1	1	1	1	0	0	1	0	1	2	1	1	1	1
54	2	2	4	2	3	1	4	2	1	4	3	2	0	2	2	1	0	2	4	2	2	2	1	3	2
30	1	2	4	1	2	1	1	2	2	2	2	3	4	1	2	0	0	2	2	3	3	0	1	2	1
60	2	1	2	1	1	1	3	2	1	2	2	1	2	2	1	1	2	1	1	1	2	1	1	2	1
53	2	3	2	1	2	0	0	3	2	4	2	3	0	3	2	0	0	2	0	3	4	4	3	3	4
51	1	2	4	2	3	2	0	0	2	3	3	2	0	2	2	2	0	2	2	2	2	0	1	4	1
60	1	3	2	0	#NULL!	0	0	0	2	2	1	3	2	3	1	0	0	1	4	2	2	2	2	0	0
999	999	4	3	1	1	3	3	3	3	4	2	3	2	3	2	4	3	3	3	2	3	4	2	4	1
67	1	3	2	1	3	0	2	1	1	4	2	3	3	1	2	2	2	2	3	2	3	2	1	2	2
29	1	4	2	2	2	2	1	1	3	3	2	2	2	1	1	1	2	3	4	2	3	1	1	2	1
40	1	2	1	1	2	1	2	1	2	2	2	3	4	1	2	1	2	1	3	3	2	1	1	2	1
29	1	2	1	1	3	1	1	1	2	3	3	3	0	2	1	1	1	2	3	1	2	1	1	3	1
42	1	4	4	2	4	4	4	3	4	3	4	4	4	4	3	3	4	3	4	4	4	3	2	4	0
43	1	2	4	2	4	1	4	3	4	4	2	4	4	1	3	0	4	3	4	3	4	4	1	4	0
44	1	4	4	4	4	4	4	4	4	4	4	4	4	4	4	0	0	4	4	4	4	0	2	4	3
55	1	2	2	1	1	1	2	1	2	2	1	1	1	1	1	1	1	2	3	1	2	2	1	2	1
46	1	1	1	1	1	0	2	0	1	3	1	4	0	1	1	0	0	1	4	2	2	3	1	1	1
55	1	2	3	1	2	1	0	2	4	3	1	1	0	2	3	1	0	1	0	2	2	1	1	2	2
70	2	2	1	2	1	0	1	1	2	2	2	1	0	1	1	1	0	2	1	1	2	2	1	1	1
28	1	2	2	1	2	1	0	2	2	3	2	3	0	1	1	1	0	1	3	2	2	1	1	3	1
41	1	2	4	2	2	2	4	1	3	4	1	2	4	2	1	2	4	2	3	2	3	1	1	4	1
52	1	2	2	2	2	0	1	1	2	3	2	2	1	1	1	1	1	1	2	2	2	1	1	1	1
39	1	1	1	0	1	1	2	2	1	1	1	1	2	1	1	2	1	1	2	1	1	1	1	1	1
35	1	3	2	0	2	0	2	2	1	3	1	2	3	1	1	2	0	1	0	3	2	2	1	3	1
28	1	2	2	2	0	1	2	1	2	2	1	2	2	1	1	0	3	2	2	1	1	2	1	3	1
35	1	2	2	1	1	1	3	1	2	2	1	1	2	1	1	1	1	2	0	1	2	1	1	2	1
58	1	3	3	1	3	0	3	0	2	3	3	1	4	2	1	2	2	2	4	0	2	2	1	2	1
50	2	1	3	0	2	1	0	0	2	3	3	2	0	0	2	0	1	1	0	1	1	2	1	2	1
30	1	2	2	0	1	1	4	3	2	4	1	3	4	2	1	0	2	1	3	1	3	1	1	2	1
27	1	2	2	2	3	1	3	2	1	3	2	1	2	2	2	1	2	2	3	1	2	1	1	0	1
77	2	2	1	0	#NULL!	0	0	0	1	0	2	1	0	0	1	1	1	2	0	0	1	0	1	1	1
62	2	2	2	1	2	0	0	1	4	3	2	1	4	2	1	0	0	2	2	2	3	0	1	1	1
58	1	2	2	1	2	1	2	2	2	3	1	3	1	2	2	1	1	2	0	2	2	1	1	0	1
69	2	1	2	1	1	1	2	1	1	1	2	1	1	1	1	1	1	1	0	1	1	0	1	0	1
64	1	2	4	2	3	2	4	1	4	4	2	2	4	1	2	4	3	2	4	3	2	3	1	0	1
30	1	2	1	1	1	1	3	1	1	3	1	3	3	1	1	3	4	1	3	1	1	2	1	4	1
44	1	3	3	2	3	2	2	2	2	4	2	2	3	2	2	2	3	2	2	3	3	3	2	3	2
75	2	2	2	2	2	0	2	1	2	2	3	1	1	1	1	1	0	1	1	1	3	2	1	1	#NULL!
67	1	2	2	0	0	0	2	0	2	2	1	2	2	0	1	2	0	1	2	2	2	0	1	2	0
50	1	2	3	3	3	1	4	2	4	3	3	3	1	3	3	1	0	1	0	2	2	2	2	3	1
20	1	2	2	1	3	3	2	0	2	3	2	2	0	0	1	0	0	#NULL!	3	2	1	0	#NULL!	2	0
34	1	3	3	3	3	2	1	2	3	4	3	2	2	1	2	4	2	3	0	2	3	4	1	2	1
37	1	2	1	1	1	0	1	1	1	2	1	2	1	1	1	1	1	2	0	1	1	1	1	2	1
43	1	2	2	2	2	1	2	1	2	2	2	2	4	1	2	1	0	3	3	2	3	2	2	0	1
55	1	2	4	2	3	2	4	2	4	4	2	2	4	4	2	3	4	1	3	2	3	4	1	4	1
57	1	2	3	2	3	0	3	2	2	3	3	3	2	3	2	2	2	2	4	3	2	2	1	2	0
65	2	2	#NULL!	0	1	1	1	0	2	1	2	1	0	1	3	0	0	1	1	2	1	0	1	0	0
43	1	2	1	1	1	0	1	3	1	1	1	2	1	1	1	1	1	1	0	1	1	1	1	2	1
43	1	2	1	1	1	1	1	1	2	3	1	2	1	1	1	1	1	1	2	1	1	1	1	1	1
56	1	1	2	1	1	1	2	1	2	2	1	2	1	1	2	1	1	1	2	1	2	3	1	1	1
56	2	2	1	0	4	0	4	0	2	0	3	3	#NULL!	#NULL!	2	0	0	1	3	3	3	0	1	0	1
53	1	2	2	1	1	1	3	1	2	2	2	2	2	1	1	1	2	1	2	1	1	1	1	0	1
33	2	1	2	1	2	3	0	2	1	3	2	2	1	2	2	1	0	1	0	2	2	1	1	2	1
26	1	4	4	3	4	0	4	4	3	4	3	1	#NULL!	3	4	2	3	3	4	3	3	3	2	3	2
30	1	2	3	2	#NULL!	1	1	1	1	3	2	2	1	2	1	1	2	1	4	2	1	1	1	1	1
29	1	2	2	2	1	1	2	1	1	2	1	2	1	2	1	0	3	1	2	1	1	0	1	0	#NULL!
53	2	4	3	1	2	1	0	#NULL!	4	3	2	1	0	1	3	0	0	3	0	2	3	0	1	2	#NULL!
47	1	3	4	3	4	2	0	3	4	4	3	3	4	2	4	0	0	3	4	3	3	3	2	4	4
48	1	3	4	3	4	4	1	2	3	4	4	4	1	2	2	1	0	3	0	4	3	3	4	3	4
43	1	2	3	2	3	0	4	1	4	4	3	4	4	3	3	0	3	2	0	3	4	3	1	4	1
56	1	3	2	2	3	0	4	2	2	3	3	3	4	3	3	3	2	2	4	3	3	3	2	1	2
77	2	2	1	0	0	0	1	1	1	0	1	1	1	0	1	1	0	1	1	0	1	0	1	1	1
40	1	2	2	1	2	1	2	4	2	3	2	4	1	1	2	1	1	2	1	2	3	1	1	2	1
59	1	2	#NULL!	0	#NULL!	1	2	0	3	2	1	1	#NULL!	1	1	0	0	2	2	1	2	#NULL!	1	1	#NULL!
43	1	3	3	2	2	0	2	2	2	4	2	4	1	2	2	1	2	2	0	4	2	1	2	2	2
66	2	2	2	0	1	1	1	2	1	0	1	1	1	3	1	0	1	1	1	1	1	1	1	1	1
59	1	1	2	0	1	0	4	0	2	2	1	1	4	2	1	4	0	1	3	1	2	4	1	2	0
45	1	2	3	2	#NULL!	2	4	1	2	3	2	3	0	2	1	1	3	2	4	3	1	1	1	2	1
69	2	2	4	2	3	0	4	3	2	2	3	3	3	3	3	1	1	2	3	3	3	4	1	3	#NULL!
29	1	2	2	1	1	1	1	1	1	3	1	1	0	0	1	0	1	2	0	#NULL!	2	0	1	0	0
31	1	2	2	1	1	1	1	2	1	2	1	1	1	2	2	1	2	1	2	1	2	1	1	2	1
44	1	1	2	1	4	1	4	1	2	2	1	2	4	2	4	4	0	2	2	1	4	2	1	1	1
66	2	1	2	2	2	1	3	1	2	2	2	1	1	1	1	1	1	2	1	1	2	1	1	2	1
35	1	3	2	2	2	2	3	3	3	3	3	2	2	3	3	1	2	1	2	2	3	1	1	3	1
85	2	2	1	1	1	0	0	1	1	2	1	1	0	1	1	0	#NULL!	1	1	1	1	0	1	2	2
36	2	3	3	3	4	3	0	3	2	3	3	2	0	3	3	0	0	3	0	2	4	0	3	3	3
35	1	4	3	2	3	4	2	3	3	4	2	2	2	2	4	3	1	4	2	3	3	2	2	4	2
40	1	3	3	3	3	3	1	2	4	3	3	2	1	1	4	0	1	2	0	1	1	0	1	4	1
26	1	4	4	4	4	2	4	2	3	4	3	3	4	4	3	3	3	3	4	3	3	2	2	4	4
54	1	2	3	4	3	2	4	2	3	4	3	3	4	3	3	4	4	3	4	3	3	4	2	3	2
21	2	4	1	1	4	3	4	4	2	4	2	4	3	2	3	0	3	3	4	2	3	4	1	4	1
24	1	4	3	3	4	4	3	1	3	4	4	4	1	1	3	0	2	4	4	3	2	0	1	0	1
39	1	3	3	2	3	1	2	0	1	2	3	2	3	1	1	2	2	4	3	1	3	2	2	3	0
53	1	3	4	3	4	1	4	3	2	4	3	3	4	3	4	2	3	2	0	3	3	3	2	4	4
80	2	2	1	0	1	0	1	0	4	0	1	1	1	0	1	0	0	1	0	1	1	0	1	1	1
26	2	2	1	1	1	1	1	2	2	2	2	2	1	2	1	1	1	2	0	1	2	2	1	2	1
76	1	2	3	1	2	0	0	2	2	4	2	4	0	3	2	0	3	2	0	3	3	0	3	4	4
56	2	1	1	0	1	0	2	2	2	4	1	1	1	0	1	0	4	2	1	1	1	2	1	4	2
37	1	3	2	1	3	1	4	2	2	4	3	3	4	1	2	3	1	3	2	3	3	2	2	3	1
44	1	2	2	1	1	1	2	1	2	2	1	2	1	1	1	2	3	2	2	1	1	2	1	2	1
54	1	1	1	0	#NULL!	0	0	1	1	1	1	1	0	0	1	1	0	1	0	1	1	1	1	1	1
69	1	2	4	2	#NULL!	#NULL!	4	2	2	4	4	3	0	3	2	2	3	2	4	3	3	3	1	2	2
40	1	3	3	2	3	3	3	3	2	4	3	2	2	3	3	1	2	3	0	3	3	2	3	2	4
38	999	2	2	1	1	2	3	1	2	3	2	2	1	1	2	2	0	1	2	2	2	2	2	3	1
49	2	4	4	2	3	2	0	3	3	3	3	3	4	2	3	0	0	3	0	3	3	3	3	3	4
38	1	2	4	4	4	0	2	2	2	4	2	1	1	1	3	1	0	1	0	4	4	2	1	2	1
59	2	4	4	#NULL!	#NULL!	0	0	2	4	4	1	4	4	3	2	0	0	3	3	4	4	0	2	4	2
50	2	2	3	2	3	2	0	4	2	4	3	3	3	3	3	2	0	3	4	2	3	2	2	4	2
29	1	3	4	3	4	2	4	3	3	4	4	4	4	4	4	2	3	3	4	4	3	2	1	3	2
53	2	4	3	4	4	0	2	3	3	4	4	2	3	2	4	1	4	4	3	3	4	4	4	3	4
59	1	2	3	0	3	0	4	3	4	4	1	3	4	2	3	0	0	1	4	2	4	0	1	3	1
46	1	1	3	2	3	1	1	1	1	4	1	4	1	1	1	0	4	1	0	1	2	#NULL!	1	3	#NULL!
24	1	2	2	0	2	0	1	1	2	3	2	2	1	1	1	0	0	1	4	1	3	0	1	4	1
48	1	2	2	2	2	1	3	2	1	3	2	2	3	1	1	0	1	2	2	2	3	1	1	2	1
68	1	2	1	3	2	0	1	2	2	4	3	2	1	1	2	1	0	2	0	2	2	2	1	1	1
33	1	2	2	1	2	1	2	1	2	4	2	4	1	1	1	0	2	2	2	2	3	3	1	4	#NULL!
47	1	2	1	1	#NULL!	1	1	1	1	2	2	2	1	1	1	2	1	1	2	1	1	1	1	1	1
36	1	3	3	2	2	0	1	1	2	4	2	2	0	1	1	1	0	2	2	2	2	2	2	2	1
40	1	2	4	2	3	1	4	3	3	4	2	3	4	2	2	4	3	3	4	2	3	4	1	3	3
56	1	3	1	0	2	2	1	1	3	2	2	2	0	1	3	0	0	2	1	2	4	0	1	2	4
41	1	3	3	3	3	2	4	2	2	4	3	2	4	3	3	3	2	2	4	2	2	2	2	4	2
30	1	3	2	2	2	3	2	2	2	3	3	2	3	2	2	1	3	3	3	3	3	2	2	2	2
62	1	2	3	1	4	#NULL!	4	2	2	4	#NULL!	#NULL!	#NULL!	3	4	#NULL!	#NULL!	2	3	2	4	#NULL!	1	2	1
63	1	2	2	1	0	0	2	1	2	3	1	1	4	1	1	0	0	2	2	2	2	0	1	4	1
45	1	3	3	3	4	3	4	2	3	3	3	3	4	2	3	3	3	4	3	3	3	3	2	4	3
37	2	1	3	1	2	1	4	1	1	2	2	1	3	3	3	0	4	2	3	2	2	0	1	2	0
32	1	2	3	2	3	1	2	1	3	3	3	3	1	4	3	4	4	2	4	2	2	4	1	2	1
62	1	1	1	1	1	1	1	2	2	2	1	1	1	1	1	1	0	1	1	1	1	1	1	1	1
49	1	2	4	2	3	0	4	2	2	3	4	3	4	2	2	2	0	2	4	3	2	2	1	4	4
52	1	2	1	1	1	1	1	1	1	1	1	1	4	1	1	4	0	2	2	1	2	3	1	0	1
47	2	2	2	1	2	2	3	1	1	3	2	2	2	1	2	1	2	2	1	2	2	2	1	4	1
43	1	2	2	3	3	3	4	4	2	3	3	3	4	2	3	0	3	3	4	2	4	4	2	4	3
28	1	3	3	2	3	2	4	2	4	3	3	4	3	4	3	2	3	3	4	3	3	3	1	3	1
38	1	2	2	3	1	2	1	3	3	3	4	3	1	2	1	1	3	1	4	2	3	1	1	0	1
62	2	2	2	1	2	1	2	2	2	2	3	2	3	1	2	2	0	1	2	1	2	0	1	1	1
69	1	2	1	0	3	0	1	1	1	2	3	1	1	1	1	0	1	3	1	1	4	0	4	4	1
40	2	2	2	1	1	1	2	2	3	2	1	1	1	1	1	0	0	2	0	2	1	0	1	4	1
20	1	3	3	2	3	3	4	4	3	4	4	4	4	3	3	1	4	2	4	3	2	2	2	4	2
27	1	3	3	3	3	2	3	2	3	3	2	3	2	2	3	1	2	2	3	4	3	1	2	4	2
33	1	2	3	2	3	1	2	1	2	2	4	2	0	1	2	2	1	2	3	1	2	2	1	2	#NULL!
35	999	4	4	3	4	3	0	0	2	3	3	4	1	2	3	1	0	2	4	4	3	3	3	2	4
49	1	2	3	2	2	1	3	1	2	2	2	2	4	1	1	4	2	2	3	2	2	2	1	2	1
26	1	3	3	4	4	2	4	2	3	4	3	2	4	3	3	4	4	3	4	4	3	3	2	4	2
51	1	2	4	1	4	1	4	0	1	4	1	2	4	3	2	4	3	1	4	1	2	4	1	3	1
82	1	2	3	2	1	1	4	1	1	3	1	3	4	3	1	0	4	2	4	3	2	0	1	2	3
41	2	2	3	1	3	2	1	2	2	3	2	2	0	2	1	1	1	1	0	2	2	2	1	2	1
57	1	1	1	0	0	1	0	0	1	0	1	1	0	0	1	0	0	1	0	0	1	0	1	0	0
62	2	2	1	1	#NULL!	1	1	1	1	1	1	1	1	0	1	1	1	2	1	1	2	1	1	1	1
30	1	4	3	2	2	2	4	3	3	4	3	2	3	3	2	1	0	3	3	3	3	2	2	4	3
49	2	2	2	2	2	1	4	2	2	4	2	2	4	1	2	2	3	2	2	1	2	2	2	0	1
62	1	1	1	1	1	1	2	0	1	3	1	2	4	0	1	1	3	1	3	1	1	2	1	0	1
59	1	2	3	1	2	1	0	0	1	2	2	1	4	4	3	4	0	3	3	2	3	3	1	0	1
59	1	2	2	2	3	0	0	0	2	2	3	1	0	3	2	0	0	2	0	2	3	0	1	0	2
49	2	1	2	2	3	1	3	0	4	2	3	1	4	1	1	1	4	1	0	2	1	1	1	1	1
26	1	4	4	3	4	1	4	3	4	4	3	4	4	4	4	1	2	3	4	3	4	2	3	4	3
47	1	4	4	4	4	4	4	2	4	4	4	4	4	4	4	3	4	4	4	4	4	4	2	4	2
85	1	1	1	1	1	0	0	1	1	2	1	2	0	1	1	0	0	1	2	1	1	0	1	1	1
67	1	2	2	0	1	0	3	2	2	3	2	1	1	1	1	0	2	2	1	1	2	1	1	2	1
63	999	2	2	1	2	0	#NULL!	1	1	3	2	2	4	1	1	4	0	2	3	2	2	0	1	2	1
63	1	2	4	2	4	3	4	2	4	4	3	2	4	4	2	3	0	3	4	4	3	0	3	2	4
45	1	4	3	2	3	0	4	2	4	4	3	4	4	3	4	0	0	3	4	3	4	0	4	4	4
55	2	2	3	4	3	3	4	4	3	4	4	3	4	4	3	3	4	2	4	4	3	3	2	3	3
50	1	1	3	2	2	1	0	1	2	2	1	2	0	2	2	0	0	1	0	1	1	0	1	1	1
82	1	2	3	0	3	0	4	2	2	4	3	4	2	3	2	0	3	2	3	2	3	0	1	2	1
80	1	2	4	3	3	4	0	2	1	4	4	4	0	3	2	0	0	1	0	2	3	0	1	1	1
46	1	2	2	2	2	1	4	2	3	2	2	2	4	3	2	0	0	2	2	2	2	0	1	2	0
37	1	3	3	3	4	0	0	2	4	3	3	4	0	3	3	0	0	3	4	3	2	0	3	4	4
61	1	1	1	0	0	0	0	0	1	0	1	1	0	0	1	0	0	1	0	0	1	0	1	0	0
67	1	2	4	2	2	0	4	2	2	4	1	3	4	4	4	3	0	1	4	1	1	1	1	4	0
67	1	2	2	2	3	2	3	2	2	2	2	2	4	2	2	2	2	3	3	2	2	1	1	3	1
65	2	2	1	1	1	0	#NULL!	1	1	1	1	1	1	1	1	#NULL!	#NULL!	#NULL!	#NULL!	#NULL!	#NULL!	#NULL!	#NULL!	#NULL!	#NULL!
41	1	2	2	2	0	2	2	1	1	2	2	1	1	2	1	1	1	2	1	1	1	1	1	0	1
50	2	2	2	2	2	0	0	2	3	4	2	2	0	2	2	0	0	2	0	2	4	0	2	4	3
67	1	2	2	1	2	1	3	2	2	3	2	2	4	3	2	0	0	1	2	2	2	1	1	2	1
58	2	3	2	1	2	1	0	2	2	2	3	2	0	3	2	0	0	3	0	3	2	0	2	0	2
43	1	#NULL!	1	0	#NULL!	1	1	1	2	3	1	2	3	2	2	2	2	2	3	2	2	1	1	1	1
30	1	3	2	2	2	3	2	0	3	3	2	2	0	2	1	2	1	2	0	2	2	4	2	0	2
55	1	1	2	1	#NULL!	1	1	1	1	1	1	2	1	0	1	1	1	2	0	1	1	1	1	1	2
24	1	2	2	1	#NULL!	0	4	0	4	4	3	4	4	2	1	2	0	2	2	2	4	2	1	4	2
999	1	2	4	2	3	2	2	2	2	3	1	3	2	1	1	0	0	2	0	3	3	0	1	3	0
38	1	2	4	2	3	1	3	2	1	4	3	4	3	4	2	2	3	3	4	4	3	3	2	4	2
32	1	2	2	3	1	1	1	1	1	4	4	3	4	1	1	1	1	3	0	3	1	3	1	4	0
40	2	4	4	2	3	3	4	4	2	4	4	3	4	3	4	0	1	3	3	4	3	4	1	4	2
38	1	1	3	2	3	1	3	1	1	2	3	3	4	3	3	1	3	1	3	1	1	2	1	0	1
40	1	2	1	1	2	2	1	1	2	2	2	2	1	1	1	1	1	1	1	1	2	1	1	2	1
37	2	4	2	4	4	3	4	3	2	4	4	3	4	4	2	0	0	4	0	2	2	3	4	4	4
18	1	4	4	0	1	2	4	4	2	4	3	2	4	4	4	1	3	3	0	4	4	2	1	4	1
43	1	2	2	3	2	1	1	0	2	2	3	3	2	1	2	1	1	2	0	2	2	2	1	0	1
52	1	2	1	1	4	1	1	1	2	1	1	1	1	1	1	1	1	2	1	3	1	1	3	1	4
50	1	1	2	1	1	0	2	1	1	2	1	1	2	1	1	0	2	1	1	1	1	0	1	2	1
35	1	4	4	3	4	3	4	3	4	4	4	4	2	3	4	2	4	4	4	4	4	2	3	4	2
40	1	4	2	3	2	4	4	4	3	4	4	4	4	#NULL!	3	3	3	3	4	4	2	0	2	4	2
59	2	2	1	1	2	0	0	2	1	1	2	1	1	1	2	0	0	1	0	1	1	0	1	3	1
31	2	4	4	3	4	2	0	2	3	4	3	3	0	3	3	1	2	4	0	3	4	0	2	2	2
30	1	3	3	3	3	3	4	3	2	4	3	4	4	4	3	4	4	3	3	3	2	4	1	4	2
35	1	3	2	2	4	2	2	2	2	4	2	3	1	2	4	2	3	2	2	3	3	2	1	4	1
67	1	2	2	1	2	0	0	4	2	3	2	2	4	4	1	0	0	1	3	2	2	0	1	2	1
58	2	2	2	0	0	0	1	0	1	2	1	3	2	1	1	1	0	1	0	1	1	1	1	1	1
56	1	2	2	2	3	0	4	0	4	3	3	3	4	1	1	3	2	3	4	3	2	2	2	3	1
21	1	3	3	2	1	1	4	2	3	3	3	2	3	1	1	1	2	1	3	2	2	1	1	3	1
60	1	3	3	2	2	2	4	2	3	2	3	2	4	2	2	1	0	2	3	#NULL!	3	#NULL!	2	1	4
60	2	2	1	0	#NULL!	0	2	1	2	2	1	1	2	1	1	1	1	1	1	1	1	1	1	1	1
30	1	3	4	2	2	2	1	2	3	3	4	1	4	3	2	1	1	2	4	3	3	2	2	2	3
29	1	3	4	3	4	2	4	1	3	3	#NULL!	4	3	2	3	2	2	3	3	3	#NULL!	1	1	4	1
19	1	3	3	2	2	2	1	1	1	4	2	2	4	3	3	1	2	2	4	4	4	2	2	4	4
65	1	2	4	3	3	2	4	0	4	4	3	4	4	4	1	4	2	3	4	3	2	4	2	2	0
68	2	1	3	1	3	2	4	2	3	4	2	3	4	2	2	0	0	1	4	1	2	4	1	4	1
43	1	3	4	3	4	4	4	3	1	4	3	3	4	4	3	4	4	3	4	4	2	4	3	4	4
23	1	3	4	4	4	3	4	2	3	3	3	4	4	2	3	4	2	3	#NULL!	2	3	3	2	3	2
24	1	3	4	4	3	4	4	3	1	4	4	4	4	3	3	4	4	4	4	3	3	4	3	4	4
